# Supplementary material for: Age-related differences in Rostral-Middle locus coeruleus microstructure: A critical role in cognitive decline revealed by magnetic resonance relaxometry
Source: Alzheimers Res Ther. 2025 Jul 15;17:161. doi: 10.1186/s13195-025-01809-4 (PMC12261599; doi:10.1186/s13195-025-01809-4)
Supplement: Supplementary file 2 — Supplementary Material 2 [file 13195_2025_1809_MOESM2_ESM.xlsx]

## Sheet: Cross-sectional_Memory
MRI	Term	Estimate	Std_Error	T_Value	P_Value	P_Value_FDR
LC_R1	(Intercept)	-1.0639	0.409134	-2.60038	0.010603	0.0183514
LC_R1	scale(LC_R1)	0.194986	0.0613484	3.17833	0.00192802	0.0199105
LC_R1	Age.c70	-0.024191	0.00292565	-8.26859	3.62272e-13	5.76961e-12
LC_R1	race_3catOther	0.00409492	0.221835	0.0184593	0.985306	0.995172
LC_R1	race_3catWhite	-0.110332	0.16211	-0.6806	0.497568	0.539531
LC_R1	educ_years	0.0657596	0.0233562	2.81551	0.0057812	0.0106185
LC_R1	sexMale	-0.232503	0.123016	-1.89002	0.0614116	0.0837431
LC_R1_Rostral	(Intercept)	-1.06005	0.410362	-2.58321	0.0111128	0.0185214
LC_R1_Rostral	scale(LC_R1_Rostral)	0.189136	0.0614927	3.07575	0.00265473	0.0199105
LC_R1_Rostral	Age.c70	-0.0242229	0.00293364	-8.25696	3.8464e-13	5.76961e-12
LC_R1_Rostral	race_3catOther	-0.00513562	0.222742	-0.0230564	0.981647	0.995172
LC_R1_Rostral	race_3catWhite	-0.104381	0.162386	-0.642797	0.521706	0.558971
LC_R1_Rostral	educ_years	0.0654126	0.0234238	2.79257	0.00617731	0.0111192
LC_R1_Rostral	sexMale	-0.236046	0.123263	-1.91498	0.0581164	0.0804688
LC_R1_Caudal	(Intercept)	-1.02411	0.411411	-2.48927	0.0143119	0.0230012
LC_R1_Caudal	scale(LC_R1_Caudal)	0.177158	0.0619782	2.85838	0.00510236	0.0255118
LC_R1_Caudal	Age.c70	-0.0244371	0.00295142	-8.2798	3.41937e-13	5.76961e-12
LC_R1_Caudal	race_3catOther	0.0317848	0.223174	0.142422	0.88701	0.939187
LC_R1_Caudal	race_3catWhite	-0.116481	0.164067	-0.70996	0.479245	0.526001
LC_R1_Caudal	educ_years	0.0634441	0.023484	2.70159	0.00800453	0.0141256
LC_R1_Caudal	sexMale	-0.240002	0.123913	-1.93686	0.0553514	0.0778379
LC_R2	(Intercept)	-0.834261	0.411594	-2.0269	0.0451134	0.0624647
LC_R2	scale(LC_R2)	0.152411	0.0637426	2.39104	0.0185148	0.0694303
LC_R2	Age.c70	-0.0221255	0.00309817	-7.14146	1.09056e-10	1.96301e-09
LC_R2	race_3catOther	0.0915729	0.225726	0.405681	0.685772	0.750137
LC_R2	race_3catWhite	-0.00768298	0.164422	-0.0467273	0.962816	0.967205
LC_R2	educ_years	0.0503957	0.0233707	2.15636	0.0332536	0.0475052
LC_R2	sexMale	-0.290427	0.124082	-2.3406	0.0210721	0.0332718
LC_R2_Rostral	(Intercept)	-0.808115	0.415649	-1.94423	0.0544454	0.0742438
LC_R2_Rostral	scale(LC_R2_Rostral)	0.126535	0.0647189	1.95515	0.0531254	0.105831
LC_R2_Rostral	Age.c70	-0.0222847	0.00315269	-7.06847	1.56479e-10	2.34718e-09
LC_R2_Rostral	race_3catOther	0.0905308	0.227763	0.397478	0.691793	0.750137
LC_R2_Rostral	race_3catWhite	-0.00954009	0.166009	-0.0574672	0.954278	0.967205
LC_R2_Rostral	educ_years	0.048849	0.0236038	2.06954	0.0408594	0.0574585
LC_R2_Rostral	sexMale	-0.293143	0.125144	-2.34245	0.0209729	0.0332718
LC_R2_Caudal	(Intercept)	-0.913976	0.408938	-2.235	0.0274566	0.0411849
LC_R2_Caudal	scale(LC_R2_Caudal)	0.169874	0.062134	2.73399	0.00730397	0.0688957
LC_R2_Caudal	Age.c70	-0.0227948	0.00299927	-7.60012	1.0986e-11	2.47185e-10
LC_R2_Caudal	race_3catOther	0.0715398	0.223667	0.319849	0.749695	0.803245
LC_R2_Caudal	race_3catWhite	-0.0275772	0.162616	-0.169584	0.865651	0.916572
LC_R2_Caudal	educ_years	0.0553741	0.0232277	2.38397	0.0188558	0.030855
LC_R2_Caudal	sexMale	-0.281313	0.123162	-2.28408	0.0243044	0.0377137
LC_MWF	(Intercept)	-0.986259	0.405951	-2.4295	0.0167533	0.0255559
LC_MWF	scale(LC_MWF)	0.193727	0.0609729	3.17727	0.00193449	0.0142716
LC_MWF	Age.c70	-0.0228113	0.00295559	-7.71801	6.05017e-12	1.08903e-10
LC_MWF	race_3catOther	0.0796394	0.221241	0.359967	0.719568	0.78977
LC_MWF	race_3catWhite	-0.00607761	0.161139	-0.0377165	0.969983	0.992028
LC_MWF	educ_years	0.0578524	0.0230142	2.51377	0.0134064	0.0222047
LC_MWF	sexMale	-0.256811	0.12217	-2.10208	0.03785	0.0524077
LC_MWF_Rostral	(Intercept)	-0.948787	0.406339	-2.33496	0.0213765	0.0320647
LC_MWF_Rostral	scale(LC_MWF_Rostral)	0.188413	0.0617309	3.05217	0.00285433	0.0142716
LC_MWF_Rostral	Age.c70	-0.022378	0.00299176	-7.47988	2.01342e-11	3.02013e-10
LC_MWF_Rostral	race_3catOther	0.0760922	0.221944	0.342845	0.732376	0.794142
LC_MWF_Rostral	race_3catWhite	-0.0141995	0.161524	-0.0879094	0.93011	0.973371
LC_MWF_Rostral	educ_years	0.0566007	0.0230638	2.4541	0.0157069	0.0243728
LC_MWF_Rostral	sexMale	-0.266416	0.12238	-2.17696	0.031641	0.0444951
LC_MWF_Caudal	(Intercept)	-1.0315	0.403503	-2.55636	0.011954	0.0202993
LC_MWF_Caudal	scale(LC_MWF_Caudal)	0.211261	0.0604942	3.49226	0.000692936	0.010394
LC_MWF_Caudal	Age.c70	-0.023579	0.00290473	-8.11744	7.88159e-13	1.77336e-11
LC_MWF_Caudal	race_3catOther	0.0238591	0.219466	0.108714	0.913629	0.967372
LC_MWF_Caudal	race_3catWhite	-0.0317951	0.159354	-0.199525	0.842224	0.902383
LC_MWF_Caudal	educ_years	0.0608421	0.0228835	2.65878	0.00902364	0.0156178
LC_MWF_Caudal	sexMale	-0.235045	0.121663	-1.93193	0.0559644	0.076315

## Sheet: Cross-sectional_Attention
MRI	Term	Estimate	Std_Error	T_Value	P_Value	P_Value_FDR
LC_R1	(Intercept)	-1.71188	0.425052	-4.02746	0.000119288	0.000359826
LC_R1	scale(LC_R1)	0.0204618	0.0623962	0.327933	0.743742	0.75421
LC_R1	Age.c70	-0.021171	0.0030111	-7.031	4.19995e-10	4.20694e-09
LC_R1	race_3catOther	0.00243889	0.21763	0.0112066	0.991084	0.995172
LC_R1	race_3catWhite	0.382063	0.156706	2.43809	0.0167754	0.0255896
LC_R1	educ_years	0.0556961	0.0245031	2.27302	0.0254598	0.0365597
LC_R1	sexMale	0.47496	0.126562	3.75279	0.000313026	0.000786987
LC_R1_Rostral	(Intercept)	-1.71074	0.424931	-4.02593	0.000119942	0.000359826
LC_R1_Rostral	scale(LC_R1_Rostral)	0.0195457	0.0622333	0.314072	0.75421	0.75421
LC_R1_Rostral	Age.c70	-0.021171	0.00301125	-7.03064	4.20694e-10	4.20694e-09
LC_R1_Rostral	race_3catOther	0.00132256	0.217955	0.00606805	0.995172	0.995172
LC_R1_Rostral	race_3catWhite	0.383082	0.156432	2.44887	0.0163132	0.0253136
LC_R1_Rostral	educ_years	0.0555934	0.0244805	2.27093	0.0255918	0.0365597
LC_R1_Rostral	sexMale	0.474993	0.126626	3.75115	0.000314795	0.000786987
LC_R1_Caudal	(Intercept)	-1.71294	0.425156	-4.02897	0.000118644	0.000359826
LC_R1_Caudal	scale(LC_R1_Caudal)	0.0212399	0.0623072	0.34089	0.733999	0.75421
LC_R1_Caudal	Age.c70	-0.0212045	0.0030122	-7.03953	4.03869e-10	4.20694e-09
LC_R1_Caudal	race_3catOther	0.00535875	0.217214	0.0246704	0.980374	0.995172
LC_R1_Caudal	race_3catWhite	0.379875	0.157514	2.41169	0.0179567	0.0269351
LC_R1_Caudal	educ_years	0.0558106	0.0245328	2.27494	0.0253395	0.0365597
LC_R1_Caudal	sexMale	0.474679	0.126447	3.75399	0.00031173	0.000786987
LC_R2	(Intercept)	-1.68272	0.420826	-3.99861	0.00013226	0.000440866
LC_R2	scale(LC_R2)	0.0362866	0.0612482	0.592451	0.555068	0.693835
LC_R2	Age.c70	-0.0207393	0.00309543	-6.69997	1.9001e-09	2.1002e-08
LC_R2	race_3catOther	0.0127678	0.217075	0.0588177	0.953231	0.967205
LC_R2	race_3catWhite	0.396566	0.155826	2.54493	0.0126729	0.0215792
LC_R2	educ_years	0.0537531	0.0241164	2.2289	0.0283677	0.0418539
LC_R2	sexMale	0.468107	0.125964	3.71621	0.000354813	0.000966934
LC_R2_Rostral	(Intercept)	-1.67705	0.421872	-3.97526	0.000143741	0.000462025
LC_R2_Rostral	scale(LC_R2_Rostral)	0.0316669	0.0627989	0.504258	0.61534	0.710008
LC_R2_Rostral	Age.c70	-0.0207753	0.00311107	-6.67785	2.1002e-09	2.1002e-08
LC_R2_Rostral	race_3catOther	0.0128784	0.217285	0.0592695	0.952872	0.967205
LC_R2_Rostral	race_3catWhite	0.39584	0.155994	2.53753	0.0129246	0.0215792
LC_R2_Rostral	educ_years	0.0533984	0.0241784	2.20852	0.0298065	0.0432676
LC_R2_Rostral	sexMale	0.467623	0.126122	3.70769	0.000365286	0.000966934
LC_R2_Caudal	(Intercept)	-1.7013	0.420291	-4.04791	0.000110837	0.000399014
LC_R2_Caudal	scale(LC_R2_Caudal)	0.0416888	0.0588188	0.708767	0.480343	0.655013
LC_R2_Caudal	Age.c70	-0.020814	0.00304713	-6.83071	1.04926e-09	1.34905e-08
LC_R2_Caudal	race_3catOther	0.00893448	0.216694	0.0412308	0.967205	0.967205
LC_R2_Caudal	race_3catWhite	0.393956	0.155292	2.53687	0.0129475	0.0215792
LC_R2_Caudal	educ_years	0.054949	0.0240952	2.28049	0.0249943	0.0381268
LC_R2_Caudal	sexMale	0.470782	0.125751	3.74375	0.000322886	0.000908118
LC_MWF	(Intercept)	-1.67457	0.421218	-3.97553	0.000143604	0.000445669
LC_MWF	scale(LC_MWF)	-0.0388337	0.0592805	-0.655084	0.514123	0.739476
LC_MWF	Age.c70	-0.0213156	0.00301329	-7.07387	3.44949e-10	4.06399e-09
LC_MWF	race_3catOther	0.00189943	0.216915	0.00875658	0.993033	0.993033
LC_MWF	race_3catWhite	0.384483	0.155293	2.47585	0.0152064	0.0240101
LC_MWF	educ_years	0.0534518	0.0241229	2.21581	0.0292847	0.0425101
LC_MWF	sexMale	0.469865	0.125818	3.73449	0.000333308	0.000937428
LC_MWF_Rostral	(Intercept)	-1.68374	0.421242	-3.99707	0.000132989	0.000427466
LC_MWF_Rostral	scale(LC_MWF_Rostral)	-0.0284293	0.060735	-0.468087	0.640879	0.739476
LC_MWF_Rostral	Age.c70	-0.0213583	0.00303464	-7.03817	4.06399e-10	4.06399e-09
LC_MWF_Rostral	race_3catOther	0.00371048	0.217148	0.0170873	0.986406	0.993033
LC_MWF_Rostral	race_3catWhite	0.386022	0.155448	2.4833	0.0149132	0.0239676
LC_MWF_Rostral	educ_years	0.0537888	0.0241415	2.22806	0.0284259	0.0419398
LC_MWF_Rostral	sexMale	0.471382	0.125953	3.74253	0.000324248	0.000937428
LC_MWF_Caudal	(Intercept)	-1.6699	0.421092	-3.96564	0.000148745	0.000446234
LC_MWF_Caudal	scale(LC_MWF_Caudal)	-0.044457	0.05932	-0.749445	0.455588	0.739476
LC_MWF_Caudal	Age.c70	-0.0211517	0.0030035	-7.04236	3.98672e-10	4.06399e-09
LC_MWF_Caudal	race_3catOther	0.0124823	0.216725	0.057595	0.954202	0.987105
LC_MWF_Caudal	race_3catWhite	0.390669	0.155079	2.51917	0.0135696	0.0222047
LC_MWF_Caudal	educ_years	0.0530995	0.0241234	2.20116	0.0303415	0.043345
LC_MWF_Caudal	sexMale	0.466578	0.125857	3.70721	0.000365887	0.000968524

## Sheet: Cross-sectional_Fluency
MRI	Term	Estimate	Std_Error	T_Value	P_Value	P_Value_FDR
LC_R1	(Intercept)	-2.03699	0.475037	-4.28807	4.51868e-05	0.000178573
LC_R1	scale(LC_R1)	0.125522	0.0692176	1.81344	0.0730972	0.219292
LC_R1	Age.c70	-0.0173321	0.00335479	-5.16638	1.42363e-06	7.14703e-06
LC_R1	race_3catOther	-0.819631	0.244185	-3.35659	0.00115743	0.00274128
LC_R1	race_3catWhite	-0.177466	0.175846	-1.00921	0.315578	0.359519
LC_R1	educ_years	0.121116	0.027315	4.43404	2.60611e-05	0.000117275
LC_R1	sexMale	0.218806	0.141033	1.55146	0.124301	0.157565
LC_R1_Rostral	(Intercept)	-2.04052	0.473958	-4.30527	4.23722e-05	0.000178573
LC_R1_Rostral	scale(LC_R1_Rostral)	0.131497	0.0689619	1.9068	0.0597365	0.219292
LC_R1_Rostral	Age.c70	-0.0173271	0.00334855	-5.17452	1.37667e-06	7.14703e-06
LC_R1_Rostral	race_3catOther	-0.829856	0.244069	-3.40009	0.001006	0.00244702
LC_R1_Rostral	race_3catWhite	-0.174513	0.175199	-0.996084	0.32188	0.362115
LC_R1_Rostral	educ_years	0.121239	0.0272343	4.45168	2.43673e-05	0.000115424
LC_R1_Rostral	sexMale	0.221406	0.140842	1.57201	0.119456	0.153587
LC_R1_Caudal	(Intercept)	-1.99761	0.480052	-4.16124	7.22643e-05	0.000240881
LC_R1_Caudal	scale(LC_R1_Caudal)	0.0835733	0.0696913	1.19919	0.233601	0.350401
LC_R1_Caudal	Age.c70	-0.0175015	0.00338822	-5.1654	1.42941e-06	7.14703e-06
LC_R1_Caudal	race_3catOther	-0.798153	0.246211	-3.24174	0.00166655	0.00384588
LC_R1_Caudal	race_3catWhite	-0.171308	0.178542	-0.959484	0.339886	0.377651
LC_R1_Caudal	educ_years	0.11842	0.0276331	4.28542	4.56354e-05	0.000178573
LC_R1_Caudal	sexMale	0.208282	0.14231	1.46358	0.146792	0.17853
LC_R2	(Intercept)	-1.86913	0.461868	-4.04688	0.000109572	0.000399014
LC_R2	scale(LC_R2)	0.174909	0.0672964	2.59908	0.0109229	0.0688957
LC_R2	Age.c70	-0.0152581	0.00339967	-4.4881	2.12e-05	0.000112235
LC_R2	race_3catOther	-0.763518	0.239537	-3.18747	0.00197409	0.00403792
LC_R2	race_3catWhite	-0.0990563	0.171807	-0.576556	0.565678	0.634444
LC_R2	educ_years	0.109766	0.0263947	4.15863	7.29611e-05	0.000298477
LC_R2	sexMale	0.180911	0.137811	1.31275	0.192606	0.240758
LC_R2_Rostral	(Intercept)	-1.82985	0.4638	-3.94534	0.000157639	0.000489224
LC_R2_Rostral	scale(LC_R2_Rostral)	0.173533	0.0690754	2.51223	0.0137791	0.0688957
LC_R2_Rostral	Age.c70	-0.0151585	0.00342469	-4.42623	2.68473e-05	0.000134236
LC_R2_Rostral	race_3catOther	-0.758884	0.240198	-3.15941	0.00215315	0.00430629
LC_R2_Rostral	race_3catWhite	-0.0979691	0.172279	-0.568666	0.570999	0.634444
LC_R2_Rostral	educ_years	0.107344	0.0265086	4.04939	0.000108583	0.000399014
LC_R2_Rostral	sexMale	0.17679	0.138197	1.27926	0.204092	0.251621
LC_R2_Caudal	(Intercept)	-1.94893	0.465698	-4.18497	6.62294e-05	0.000298032
LC_R2_Caudal	scale(LC_R2_Caudal)	0.14842	0.0653553	2.27098	0.0255337	0.076601
LC_R2_Caudal	Age.c70	-0.0161205	0.00337218	-4.78044	6.78156e-06	3.81463e-05
LC_R2_Caudal	race_3catOther	-0.785093	0.24131	-3.25346	0.00160634	0.00352611
LC_R2_Caudal	race_3catWhite	-0.117554	0.172838	-0.680137	0.498163	0.567528
LC_R2_Caudal	educ_years	0.114827	0.0266252	4.31271	4.12075e-05	0.000195193
LC_R2_Caudal	sexMale	0.192236	0.138892	1.38407	0.16976	0.218263
LC_MWF	(Intercept)	-1.95163	0.475652	-4.10307	8.93805e-05	0.00034975
LC_MWF	scale(LC_MWF)	0.0821125	0.0667158	1.23078	0.221612	0.664835
LC_MWF	Age.c70	-0.0170805	0.00339971	-5.02409	2.54918e-06	1.34957e-05
LC_MWF	race_3catOther	-0.779638	0.246242	-3.16614	0.00210887	0.00462992
LC_MWF	race_3catWhite	-0.128832	0.176147	-0.731386	0.466443	0.51827
LC_MWF	educ_years	0.113908	0.0271608	4.19385	6.40962e-05	0.000288433
LC_MWF	sexMale	0.19796	0.141702	1.39701	0.165845	0.21323
LC_MWF_Rostral	(Intercept)	-1.9458	0.472546	-4.1177	8.47421e-05	0.000346672
LC_MWF_Rostral	scale(LC_MWF_Rostral)	0.107044	0.0677941	1.57896	0.117853	0.441948
LC_MWF_Rostral	Age.c70	-0.0166587	0.00340552	-4.89166	4.35206e-06	2.17603e-05
LC_MWF_Rostral	race_3catOther	-0.777295	0.244912	-3.17377	0.00205976	0.00462992
LC_MWF_Rostral	race_3catWhite	-0.128471	0.175181	-0.733362	0.465244	0.51827
LC_MWF_Rostral	educ_years	0.113917	0.0270026	4.21873	5.84703e-05	0.000276964
LC_MWF_Rostral	sexMale	0.195705	0.140894	1.38902	0.168254	0.213279
LC_MWF_Caudal	(Intercept)	-1.9328	0.479191	-4.03346	0.000115005	0.000383576
LC_MWF_Caudal	scale(LC_MWF_Caudal)	0.0368131	0.0672064	0.547761	0.585212	0.739476
LC_MWF_Caudal	Age.c70	-0.0174374	0.00340928	-5.11467	1.76094e-06	9.90529e-06
LC_MWF_Caudal	race_3catOther	-0.79577	0.247811	-3.21119	0.00183367	0.00446029
LC_MWF_Caudal	race_3catWhite	-0.138438	0.177275	-0.780922	0.436898	0.497732
LC_MWF_Caudal	educ_years	0.1132	0.0273718	4.13564	7.93699e-05	0.000340157
LC_MWF_Caudal	sexMale	0.197296	0.142863	1.38101	0.170696	0.21337

## Sheet: Cross-sectional_ExecFun
MRI	Term	Estimate	Std_Error	T_Value	P_Value	P_Value_FDR
LC_R1	(Intercept)	-2.51466	0.470503	-5.34462	7.19115e-07	4.62288e-06
LC_R1	scale(LC_R1)	0.0652579	0.0697885	0.93508	0.352335	0.480457
LC_R1	Age.c70	-0.0218507	0.00336087	-6.50152	4.82074e-09	3.94424e-08
LC_R1	race_3catOther	0.272987	0.239775	1.13852	0.25803	0.297727
LC_R1	race_3catWhite	0.441908	0.173302	2.54993	0.0125254	0.0204962
LC_R1	educ_years	0.103007	0.0270629	3.80619	0.000261997	0.000736866
LC_R1	sexMale	0.413499	0.140416	2.94481	0.00414438	0.00847713
LC_R1_Rostral	(Intercept)	-2.49503	0.471063	-5.29659	8.77502e-07	5.26501e-06
LC_R1_Rostral	scale(LC_R1_Rostral)	0.0479622	0.0692693	0.692403	0.490528	0.613161
LC_R1_Rostral	Age.c70	-0.0218119	0.00336788	-6.47646	5.39204e-09	4.04403e-08
LC_R1_Rostral	race_3catOther	0.274234	0.240654	1.13953	0.257609	0.297727
LC_R1_Rostral	race_3catWhite	0.45013	0.173249	2.59816	0.0110061	0.0185214
LC_R1_Rostral	educ_years	0.101628	0.0270786	3.75306	0.00031464	0.000786987
LC_R1_Rostral	sexMale	0.409655	0.140722	2.9111	0.00457363	0.0089484
LC_R1_Caudal	(Intercept)	-2.53668	0.46758	-5.42513	5.1415e-07	3.5595e-06
LC_R1_Caudal	scale(LC_R1_Caudal)	0.0904906	0.0684114	1.32274	0.189388	0.315646
LC_R1_Caudal	Age.c70	-0.0219467	0.00334582	-6.55943	3.71942e-09	3.34748e-08
LC_R1_Caudal	race_3catOther	0.280992	0.238051	1.18039	0.241064	0.28547
LC_R1_Caudal	race_3catWhite	0.426613	0.173142	2.46396	0.0157089	0.0248035
LC_R1_Caudal	educ_years	0.104882	0.0269251	3.89533	0.000192033	0.000557515
LC_R1_Caudal	sexMale	0.415204	0.1394	2.97851	0.00375267	0.00785442
LC_R2	(Intercept)	-2.4419	0.467162	-5.2271	1.1687e-06	7.01223e-06
LC_R2	scale(LC_R2)	0.0262932	0.0682362	0.385326	0.700936	0.751003
LC_R2	Age.c70	-0.0214786	0.00345726	-6.2126	1.73913e-08	1.35365e-07
LC_R2	race_3catOther	0.29289	0.240348	1.21861	0.226287	0.271545
LC_R2	race_3catWhite	0.469971	0.172827	2.71932	0.00789655	0.0142138
LC_R2	educ_years	0.097996	0.0267225	3.66717	0.000421588	0.00105397
LC_R2	sexMale	0.397312	0.140178	2.83433	0.00570818	0.0107028
LC_R2_Rostral	(Intercept)	-2.44872	0.46818	-5.23029	1.1535e-06	7.01223e-06
LC_R2_Rostral	scale(LC_R2_Rostral)	-0.00289502	0.0706919	-0.0409526	0.967427	0.967427
LC_R2_Rostral	Age.c70	-0.021802	0.00346775	-6.28708	1.25166e-08	1.1265e-07
LC_R2_Rostral	race_3catOther	0.288641	0.240627	1.19954	0.233575	0.27301
LC_R2_Rostral	race_3catWhite	0.464151	0.172997	2.68299	0.00873243	0.0154102
LC_R2_Rostral	educ_years	0.0984064	0.0267891	3.67338	0.000412818	0.00105397
LC_R2_Rostral	sexMale	0.399071	0.140333	2.84374	0.00555636	0.0106398
LC_R2_Caudal	(Intercept)	-2.46158	0.463833	-5.30703	8.40387e-07	5.81806e-06
LC_R2_Caudal	scale(LC_R2_Caudal)	0.0759177	0.0647391	1.17267	0.244128	0.366193
LC_R2_Caudal	Age.c70	-0.0210922	0.00339967	-6.20418	1.80486e-08	1.35365e-07
LC_R2_Caudal	race_3catOther	0.292714	0.238495	1.22734	0.223006	0.271223
LC_R2_Caudal	race_3catWhite	0.475041	0.171315	2.77291	0.00679605	0.0124825
LC_R2_Caudal	educ_years	0.0994598	0.0265395	3.74761	0.000320567	0.000908118
LC_R2_Caudal	sexMale	0.397595	0.139149	2.85733	0.0053437	0.0104551
LC_MWF	(Intercept)	-2.45267	0.468482	-5.23537	1.12965e-06	6.83195e-06
LC_MWF	scale(LC_MWF)	0.00999918	0.0658638	0.151816	0.879684	0.942518
LC_MWF	Age.c70	-0.0217395	0.003382	-6.42799	6.69392e-09	5.47684e-08
LC_MWF	race_3catOther	0.290374	0.240464	1.20756	0.230491	0.270961
LC_MWF	race_3catWhite	0.46563	0.172517	2.69904	0.00835373	0.0151812
LC_MWF	educ_years	0.0985681	0.0267718	3.68179	0.000401224	0.00101907
LC_MWF	sexMale	0.399362	0.140261	2.84728	0.00550025	0.0104001
LC_MWF_Rostral	(Intercept)	-2.44892	0.467937	-5.23344	1.13866e-06	6.83195e-06
LC_MWF_Rostral	scale(LC_MWF_Rostral)	0.00382707	0.0673755	0.0568021	0.954833	0.954833
LC_MWF_Rostral	Age.c70	-0.021747	0.0034	-6.39618	7.71282e-09	5.78462e-08
LC_MWF_Rostral	race_3catOther	0.289543	0.240467	1.20409	0.231822	0.270961
LC_MWF_Rostral	race_3catWhite	0.465015	0.17251	2.69558	0.008434	0.0151812
LC_MWF_Rostral	educ_years	0.0984083	0.0267624	3.67712	0.000407629	0.00101907
LC_MWF_Rostral	sexMale	0.398888	0.140239	2.84435	0.0055467	0.0104001
LC_MWF_Caudal	(Intercept)	-2.46673	0.468052	-5.2702	9.78587e-07	6.77483e-06
LC_MWF_Caudal	scale(LC_MWF_Caudal)	0.0343135	0.0658766	0.520875	0.603777	0.739476
LC_MWF_Caudal	Age.c70	-0.0218091	0.00337219	-6.46733	5.61638e-09	5.05474e-08
LC_MWF_Caudal	race_3catOther	0.284678	0.24013	1.18552	0.239041	0.275817
LC_MWF_Caudal	race_3catWhite	0.46259	0.172216	2.6861	0.0086579	0.0152787
LC_MWF_Caudal	educ_years	0.0993161	0.0267558	3.71194	0.000362135	0.000968524
LC_MWF_Caudal	sexMale	0.402993	0.140247	2.87346	0.00510108	0.00998038

## Sheet: Cross-sectional_ps
MRI	Term	Estimate	Std_Error	T_Value	P_Value	P_Value_FDR
LC_R1	(Intercept)	-1.87754	0.445383	-4.21557	5.22399e-05	0.000194116
LC_R1	scale(LC_R1)	0.107844	0.0662918	1.62681	0.106719	0.249586
LC_R1	Age.c70	-0.0366084	0.00317617	-11.526	1.80661e-20	5.75064e-19
LC_R1	race_3catOther	0.71952	0.239598	3.00303	0.00332826	0.00730593
LC_R1	race_3catWhite	0.505159	0.175567	2.8773	0.00484279	0.00927342
LC_R1	educ_years	0.0388714	0.0255418	1.52187	0.130991	0.163739
LC_R1	sexMale	0.248959	0.133759	1.86125	0.0654532	0.0879223
LC_R1_Rostral	(Intercept)	-1.87535	0.445745	-4.20722	5.39211e-05	0.000194116
LC_R1_Rostral	scale(LC_R1_Rostral)	0.104954	0.066319	1.58256	0.116473	0.249586
LC_R1_Rostral	Age.c70	-0.0366229	0.00317826	-11.523	1.83489e-20	5.75064e-19
LC_R1_Rostral	race_3catOther	0.714366	0.240073	2.97562	0.00361529	0.00774704
LC_R1_Rostral	race_3catWhite	0.508638	0.175483	2.8985	0.00454953	0.0089484
LC_R1_Rostral	educ_years	0.0386749	0.0255587	1.51318	0.133183	0.164198
LC_R1_Rostral	sexMale	0.247195	0.133762	1.84803	0.0673604	0.0891535
LC_R1_Caudal	(Intercept)	-1.84833	0.446218	-4.14222	6.89143e-05	0.000238549
LC_R1_Caudal	scale(LC_R1_Caudal)	0.0884107	0.0667374	1.32476	0.188075	0.315646
LC_R1_Caudal	Age.c70	-0.036741	0.00319084	-11.5145	1.91688e-20	5.75064e-19
LC_R1_Caudal	race_3catOther	0.73605	0.240078	3.06589	0.00274783	0.00618261
LC_R1_Caudal	race_3catWhite	0.505042	0.177037	2.85276	0.0052037	0.00975694
LC_R1_Caudal	educ_years	0.0370865	0.0255914	1.44918	0.150212	0.180254
LC_R1_Caudal	sexMale	0.241756	0.134154	1.80208	0.0743482	0.096976
LC_R2	(Intercept)	-1.74401	0.438142	-3.98047	0.000125562	0.000434638
LC_R2	scale(LC_R2)	0.129706	0.0672577	1.9285	0.0564431	0.105831
LC_R2	Age.c70	-0.0348609	0.00328744	-10.6043	2.17887e-18	9.80492e-17
LC_R2	race_3catOther	0.777449	0.238157	3.26443	0.00147334	0.00340001
LC_R2	race_3catWhite	0.57324	0.173972	3.295	0.00133533	0.0032481
LC_R2	educ_years	0.0299914	0.02501	1.19918	0.233108	0.27301
LC_R2	sexMale	0.216197	0.131687	1.64175	0.103578	0.137089
LC_R2_Rostral	(Intercept)	-1.7221	0.440897	-3.90591	0.000164701	0.000494103
LC_R2_Rostral	scale(LC_R2_Rostral)	0.111333	0.0680341	1.63643	0.104688	0.17448
LC_R2_Rostral	Age.c70	-0.0349518	0.00333234	-10.4887	3.98183e-18	1.19455e-16
LC_R2_Rostral	race_3catOther	0.777201	0.239439	3.24592	0.00156325	0.00351731
LC_R2_Rostral	race_3catWhite	0.572551	0.17503	3.27115	0.0014419	0.00340001
LC_R2_Rostral	educ_years	0.0287163	0.0251704	1.14088	0.256468	0.295924
LC_R2_Rostral	sexMale	0.2133	0.132331	1.61186	0.109937	0.143396
LC_R2_Caudal	(Intercept)	-1.8078	0.436956	-4.13725	7.02116e-05	0.000298477
LC_R2_Caudal	scale(LC_R2_Caudal)	0.139181	0.0658706	2.11295	0.0369303	0.0923258
LC_R2_Caudal	Age.c70	-0.0354632	0.00319609	-11.0958	1.68457e-19	1.51612e-17
LC_R2_Caudal	race_3catOther	0.760336	0.236979	3.20846	0.00176116	0.00368615
LC_R2_Caudal	race_3catWhite	0.55554	0.172765	3.21559	0.00172177	0.00368615
LC_R2_Caudal	educ_years	0.033952	0.0249461	1.36102	0.176368	0.223566
LC_R2_Caudal	sexMale	0.224316	0.131288	1.70858	0.0904284	0.121471
LC_MWF	(Intercept)	-1.81103	0.446094	-4.05975	9.37533e-05	0.000351575
LC_MWF	scale(LC_MWF)	0.0633508	0.0663878	0.954253	0.342106	0.733085
LC_MWF	Age.c70	-0.0361772	0.00323269	-11.1911	1.0266e-19	4.61972e-18
LC_MWF	race_3catOther	0.755923	0.240884	3.13812	0.00219721	0.00462992
LC_MWF	race_3catWhite	0.554384	0.175927	3.15121	0.00210911	0.00462992
LC_MWF	educ_years	0.0335218	0.0254235	1.31853	0.19014	0.234419
LC_MWF	sexMale	0.226952	0.133778	1.69649	0.0927012	0.124524
LC_MWF_Rostral	(Intercept)	-1.80097	0.444918	-4.04786	9.79739e-05	0.000352706
LC_MWF_Rostral	scale(LC_MWF_Rostral)	0.065881	0.0670341	0.982798	0.327924	0.733085
LC_MWF_Rostral	Age.c70	-0.0359948	0.00326025	-11.0405	2.24583e-19	6.73749e-18
LC_MWF_Rostral	race_3catOther	0.75513	0.240797	3.13596	0.00221207	0.00462992
LC_MWF_Rostral	race_3catWhite	0.552691	0.175744	3.14486	0.00215143	0.00462992
LC_MWF_Rostral	educ_years	0.0332316	0.0253876	1.30897	0.193348	0.235153
LC_MWF_Rostral	sexMale	0.224268	0.133547	1.67932	0.0960082	0.126374
LC_MWF_Caudal	(Intercept)	-1.79647	0.448642	-4.00425	0.000115073	0.000383576
LC_MWF_Caudal	scale(LC_MWF_Caudal)	0.0348241	0.0666409	0.522563	0.602358	0.739476
LC_MWF_Caudal	Age.c70	-0.0365167	0.00321545	-11.3566	4.34567e-20	3.9111e-18
LC_MWF_Caudal	race_3catOther	0.743604	0.241786	3.07546	0.00266813	0.00533627
LC_MWF_Caudal	race_3catWhite	0.543882	0.176018	3.08993	0.00255173	0.00521945
LC_MWF_Caudal	educ_years	0.0329488	0.025578	1.28817	0.200465	0.240558
LC_MWF_Caudal	sexMale	0.225711	0.134766	1.67484	0.0968869	0.126374

## Sheet: Longitudinal_Memory
MRI	Term	Estimate	Std_Error	T_Value	P_Value	P_Value_FDR
LC_R1	(Intercept)	-0.869449	0.371796	-2.33851	0.0211698	0.0334913
LC_R1	scale(LC_R1)	0.175036	0.0673845	2.59758	0.0107725	0.0834661
LC_R1	yrs.from.mri	-0.0150087	0.00512102	-2.9308	0.00370054	0.00853972
LC_R1	Age.c70	-0.0199524	0.00267093	-7.47018	1.6974e-11	2.2632e-10
LC_R1	race_3catOther	0.0542297	0.20859	0.259982	0.795341	0.829921
LC_R1	race_3catWhite	-0.100435	0.143788	-0.698496	0.486514	0.560322
LC_R1	educ_years	0.0578844	0.0212697	2.72144	0.00752504	0.0141094
LC_R1	sexMale	-0.276719	0.11156	-2.48045	0.014698	0.0259377
LC_R1	scale(LC_R1):yrs.from.mri	0.00399633	0.0056125	0.712041	0.477088	0.650575
LC_R1	scale(LC_R1):Age.c70	0.00106377	0.0026076	0.407949	0.684056	0.932803
LC_R1	yrs.from.mri:Age.c70	-0.000159652	0.000316451	-0.50451	0.614341	0.666705
LC_R1	scale(LC_R1):yrs.from.mri:Age.c70	0.000542652	0.000408318	1.32899	0.185012	0.879825
LC_R1_Rostral	(Intercept)	-0.860755	0.372993	-2.3077	0.0228903	0.03477
LC_R1_Rostral	scale(LC_R1_Rostral)	0.177072	0.0684865	2.58551	0.0111288	0.0834661
LC_R1_Rostral	yrs.from.mri	-0.0155042	0.00503598	-3.07868	0.00231716	0.00631952
LC_R1_Rostral	Age.c70	-0.0200241	0.00267661	-7.48115	1.61147e-11	2.2632e-10
LC_R1_Rostral	race_3catOther	0.0378355	0.210921	0.179382	0.857951	0.872735
LC_R1_Rostral	race_3catWhite	-0.0972365	0.144703	-0.671972	0.503164	0.56962
LC_R1_Rostral	educ_years	0.0576133	0.0213297	2.70108	0.0079707	0.0147151
LC_R1_Rostral	sexMale	-0.281179	0.111942	-2.51182	0.0135191	0.0242132
LC_R1_Rostral	scale(LC_R1_Rostral):yrs.from.mri	0.00450786	0.00530808	0.849245	0.396548	0.608631
LC_R1_Rostral	scale(LC_R1_Rostral):Age.c70	0.00162677	0.00270713	0.600919	0.549073	0.932803
LC_R1_Rostral	yrs.from.mri:Age.c70	-0.00019386	0.000314535	-0.616336	0.538227	0.603619
LC_R1_Rostral	scale(LC_R1_Rostral):yrs.from.mri:Age.c70	0.000531013	0.000385241	1.37839	0.169273	0.879825
LC_R1_Caudal	(Intercept)	-0.851119	0.371965	-2.28817	0.024019	0.0351498
LC_R1_Caudal	scale(LC_R1_Caudal)	0.136381	0.0674843	2.02093	0.0458567	0.229283
LC_R1_Caudal	yrs.from.mri	-0.0147294	0.0052938	-2.78239	0.005815	0.01163
LC_R1_Caudal	Age.c70	-0.0201826	0.00268569	-7.51488	1.30025e-11	2.229e-10
LC_R1_Caudal	race_3catOther	0.103946	0.207109	0.501889	0.616702	0.666705
LC_R1_Caudal	race_3catWhite	-0.0999691	0.144371	-0.692446	0.490282	0.560322
LC_R1_Caudal	educ_years	0.0559781	0.0213047	2.6275	0.00978105	0.0177837
LC_R1_Caudal	sexMale	-0.273261	0.111583	-2.44894	0.0159549	0.0277476
LC_R1_Caudal	scale(LC_R1_Caudal):yrs.from.mri	0.0036455	0.0058746	0.620553	0.535441	0.669301
LC_R1_Caudal	scale(LC_R1_Caudal):Age.c70	-0.000806108	0.00251495	-0.320527	0.749129	0.936411
LC_R1_Caudal	yrs.from.mri:Age.c70	-8.64443e-05	0.000320704	-0.269545	0.78773	0.829189
LC_R1_Caudal	scale(LC_R1_Caudal):yrs.from.mri:Age.c70	0.000401843	0.000421057	0.954367	0.340782	0.879825
LC_R2	(Intercept)	-0.644561	0.369846	-1.74278	0.0841586	0.118812
LC_R2	scale(LC_R2)	0.177599	0.0720284	2.46568	0.0154245	0.115684
LC_R2	yrs.from.mri	-0.0106856	0.00568295	-1.88029	0.0612209	0.0895916
LC_R2	Age.c70	-0.0181322	0.00280522	-6.46374	2.51758e-09	2.01406e-08
LC_R2	race_3catOther	0.11138	0.204919	0.54353	0.587839	0.678275
LC_R2	race_3catWhite	-0.0240494	0.142359	-0.168935	0.866203	0.903864
LC_R2	educ_years	0.0446847	0.0209936	2.12849	0.035491	0.0553106
LC_R2	sexMale	-0.322363	0.110763	-2.91039	0.00438656	0.00945453
LC_R2	scale(LC_R2):yrs.from.mri	0.00649172	0.00516951	1.25577	0.21042	0.31563
LC_R2	scale(LC_R2):Age.c70	0.00295176	0.00278187	1.06107	0.291048	0.938189
LC_R2	yrs.from.mri:Age.c70	-0.000297013	0.000366126	-0.81123	0.417977	0.491737
LC_R2	scale(LC_R2):yrs.from.mri:Age.c70	0.000759563	0.000306774	2.47597	0.0139379	0.104534
LC_R2_Rostral	(Intercept)	-0.618817	0.375367	-1.64856	0.102082	0.139203
LC_R2_Rostral	scale(LC_R2_Rostral)	0.13816	0.0706869	1.95453	0.0534633	0.232908
LC_R2_Rostral	yrs.from.mri	-0.00956231	0.00563157	-1.69798	0.0907515	0.125174
LC_R2_Rostral	Age.c70	-0.018654	0.00285872	-6.5253	1.88149e-09	1.6127e-08
LC_R2_Rostral	race_3catOther	0.121519	0.207322	0.586137	0.558958	0.651213
LC_R2_Rostral	race_3catWhite	-0.0169646	0.144417	-0.117469	0.906731	0.931038
LC_R2_Rostral	educ_years	0.0424976	0.0212651	1.99846	0.0480928	0.0721393
LC_R2_Rostral	sexMale	-0.320504	0.112565	-2.84729	0.00527669	0.0105534
LC_R2_Rostral	scale(LC_R2_Rostral):yrs.from.mri	0.00582608	0.00488368	1.19297	0.234074	0.319192
LC_R2_Rostral	scale(LC_R2_Rostral):Age.c70	0.00225687	0.00288101	0.78336	0.435109	0.938189
LC_R2_Rostral	yrs.from.mri:Age.c70	-0.000543371	0.000373493	-1.45483	0.146926	0.193749
LC_R2_Rostral	scale(LC_R2_Rostral):yrs.from.mri:Age.c70	0.000933591	0.000322702	2.89305	0.0041504	0.0622559
LC_R2_Caudal	(Intercept)	-0.759519	0.364938	-2.08123	0.0396954	0.0602968
LC_R2_Caudal	scale(LC_R2_Caudal)	0.21249	0.0732648	2.9003	0.00460154	0.0690232
LC_R2_Caudal	yrs.from.mri	-0.0135269	0.00567967	-2.38163	0.0179738	0.0321919
LC_R2_Caudal	Age.c70	-0.0184488	0.00270295	-6.82542	4.05523e-10	4.86628e-09
LC_R2_Caudal	race_3catOther	0.0845448	0.202019	0.418499	0.67637	0.731211
LC_R2_Caudal	race_3catWhite	-0.0515903	0.139958	-0.368612	0.713224	0.764168
LC_R2_Caudal	educ_years	0.0512995	0.0207994	2.4664	0.015143	0.0283932
LC_R2_Caudal	sexMale	-0.301725	0.109297	-2.76059	0.00677622	0.0129071
LC_R2_Caudal	scale(LC_R2_Caudal):yrs.from.mri	0.00574011	0.00557161	1.03024	0.303863	0.379829
LC_R2_Caudal	scale(LC_R2_Caudal):Age.c70	0.00348882	0.00268908	1.2974	0.197274	0.938189
LC_R2_Caudal	yrs.from.mri:Age.c70	-1.79635e-05	0.000353882	-0.0507612	0.959555	0.975818
LC_R2_Caudal	scale(LC_R2_Caudal):yrs.from.mri:Age.c70	0.000403599	0.000319255	1.26419	0.207269	0.766816
LC_MWF	(Intercept)	-0.763822	0.368103	-2.07502	0.0402577	0.0561736
LC_MWF	scale(LC_MWF)	0.201464	0.0669963	3.0071	0.00333731	0.0190476
LC_MWF	yrs.from.mri	-0.0167254	0.00530548	-3.15248	0.00181559	0.00454425
LC_MWF	Age.c70	-0.0188734	0.00270957	-6.96545	2.15789e-10	1.84962e-09
LC_MWF	race_3catOther	0.129467	0.202204	0.640283	0.523252	0.603753
LC_MWF	race_3catWhite	-0.0152765	0.141095	-0.108272	0.914	0.937436
LC_MWF	educ_years	0.0505243	0.0209467	2.41204	0.0174444	0.0286758
LC_MWF	sexMale	-0.306657	0.112519	-2.72539	0.00747751	0.0138046
LC_MWF	scale(LC_MWF):yrs.from.mri	0.00973077	0.00543929	1.78898	0.0748375	0.17747
LC_MWF	scale(LC_MWF):Age.c70	0.00201535	0.00281308	0.716419	0.475166	0.764975
LC_MWF	yrs.from.mri:Age.c70	-0.00014969	0.000340986	-0.438991	0.661033	0.714631
LC_MWF	scale(LC_MWF):yrs.from.mri:Age.c70	0.00027043	0.000396734	0.681641	0.496059	0.91338
LC_MWF_Rostral	(Intercept)	-0.724106	0.368305	-1.96605	0.0517489	0.0713778
LC_MWF_Rostral	scale(LC_MWF_Rostral)	0.206987	0.0699125	2.96065	0.00380953	0.0190476
LC_MWF_Rostral	yrs.from.mri	-0.0155743	0.00540896	-2.87936	0.00432669	0.00824131
LC_MWF_Rostral	Age.c70	-0.018421	0.00274536	-6.70988	7.73184e-10	6.18547e-09
LC_MWF_Rostral	race_3catOther	0.114637	0.20314	0.564325	0.573619	0.655565
LC_MWF_Rostral	race_3catWhite	-0.0248816	0.141579	-0.175743	0.860853	0.890537
LC_MWF_Rostral	educ_years	0.0497872	0.0209526	2.37619	0.0191458	0.0303216
LC_MWF_Rostral	sexMale	-0.323565	0.113092	-2.86107	0.00504789	0.00946479
LC_MWF_Rostral	scale(LC_MWF_Rostral):yrs.from.mri	0.00849999	0.00487989	1.74184	0.0828192	0.17747
LC_MWF_Rostral	scale(LC_MWF_Rostral):Age.c70	0.00308589	0.00285874	1.07946	0.282621	0.764975
LC_MWF_Rostral	yrs.from.mri:Age.c70	-0.000255675	0.000366173	-0.698236	0.48565	0.565806
LC_MWF_Rostral	scale(LC_MWF_Rostral):yrs.from.mri:Age.c70	0.000387195	0.000338466	1.14397	0.253696	0.91338
LC_MWF_Caudal	(Intercept)	-0.816284	0.365663	-2.23234	0.0275556	0.0408231
LC_MWF_Caudal	scale(LC_MWF_Caudal)	0.212285	0.0646373	3.28424	0.001411	0.0190476
LC_MWF_Caudal	yrs.from.mri	-0.01764	0.00510482	-3.45557	0.000646286	0.00180359
LC_MWF_Caudal	Age.c70	-0.0195174	0.00266268	-7.32999	3.31476e-11	4.6757e-10
LC_MWF_Caudal	race_3catOther	0.0919001	0.200501	0.458352	0.64756	0.71291
LC_MWF_Caudal	race_3catWhite	-0.0317253	0.139699	-0.227097	0.82082	0.856508
LC_MWF_Caudal	educ_years	0.0534155	0.0208758	2.55872	0.0118	0.02127
LC_MWF_Caudal	sexMale	-0.283003	0.110597	-2.55887	0.0118757	0.02127
LC_MWF_Caudal	scale(LC_MWF_Caudal):yrs.from.mri	0.0107558	0.00616453	1.7448	0.0821757	0.17747
LC_MWF_Caudal	scale(LC_MWF_Caudal):Age.c70	0.00157452	0.00262435	0.599966	0.54968	0.764975
LC_MWF_Caudal	yrs.from.mri:Age.c70	-0.000114232	0.000309819	-0.368704	0.712656	0.756802
LC_MWF_Caudal	scale(LC_MWF_Caudal):yrs.from.mri:Age.c70	3.77632e-05	0.000493555	0.0765126	0.939067	0.968033

## Sheet: Longitudinal_Attention
MRI	Term	Estimate	Std_Error	T_Value	P_Value	P_Value_FDR
LC_R1	(Intercept)	-1.48614	0.357914	-4.15223	7.28316e-05	0.000273119
LC_R1	scale(LC_R1)	0.04021	0.0657599	0.611467	0.542427	0.581172
LC_R1	yrs.from.mri	-0.0194956	0.00665806	-2.92812	0.00380623	0.00861788
LC_R1	Age.c70	-0.0197433	0.00255351	-7.73183	1.08003e-11	2.229e-10
LC_R1	race_3catOther	-0.0359185	0.200472	-0.17917	0.858189	0.872735
LC_R1	race_3catWhite	0.40152	0.133493	3.00779	0.0034967	0.00839873
LC_R1	educ_years	0.0483949	0.0204866	2.36226	0.0201487	0.0326735
LC_R1	sexMale	0.300902	0.106847	2.8162	0.00597686	0.0117578
LC_R1	scale(LC_R1):yrs.from.mri	-0.000700519	0.00806428	-0.0868668	0.930859	0.988667
LC_R1	scale(LC_R1):Age.c70	0.00128162	0.00249226	0.514242	0.608241	0.932803
LC_R1	yrs.from.mri:Age.c70	-0.000938589	0.000391956	-2.39463	0.0175239	0.0296179
LC_R1	scale(LC_R1):yrs.from.mri:Age.c70	0.000215777	0.000536912	0.401886	0.688159	0.879825
LC_R1_Rostral	(Intercept)	-1.48078	0.358505	-4.13044	7.8902e-05	0.000286916
LC_R1_Rostral	scale(LC_R1_Rostral)	0.0366569	0.0665087	0.55116	0.582871	0.582871
LC_R1_Rostral	yrs.from.mri	-0.0196779	0.00675149	-2.9146	0.00396835	0.00881855
LC_R1_Rostral	Age.c70	-0.0197723	0.002553	-7.74474	1.02487e-11	2.229e-10
LC_R1_Rostral	race_3catOther	-0.0372557	0.202464	-0.184011	0.854397	0.872735
LC_R1_Rostral	race_3catWhite	0.403265	0.134111	3.00695	0.00349947	0.00839873
LC_R1_Rostral	educ_years	0.0480277	0.02051	2.34168	0.021229	0.0334913
LC_R1_Rostral	sexMale	0.300361	0.106999	2.80715	0.00613089	0.0118662
LC_R1_Rostral	scale(LC_R1_Rostral):yrs.from.mri	-0.000245547	0.00735662	-0.0333777	0.973405	0.988667
LC_R1_Rostral	scale(LC_R1_Rostral):Age.c70	0.00129264	0.00257873	0.501269	0.61732	0.932803
LC_R1_Rostral	yrs.from.mri:Age.c70	-0.00094591	0.000394362	-2.39858	0.0173404	0.0296179
LC_R1_Rostral	scale(LC_R1_Rostral):yrs.from.mri:Age.c70	0.000183263	0.000481486	0.380619	0.70386	0.879825
LC_R1_Caudal	(Intercept)	-1.48795	0.356381	-4.17517	6.6758e-05	0.000258418
LC_R1_Caudal	scale(LC_R1_Caudal)	0.041886	0.0660417	0.634235	0.527577	0.581172
LC_R1_Caudal	yrs.from.mri	-0.0191906	0.00664781	-2.88675	0.00432192	0.00942963
LC_R1_Caudal	Age.c70	-0.019732	0.00255857	-7.7121	1.17641e-11	2.229e-10
LC_R1_Caudal	race_3catOther	-0.0304518	0.198228	-0.15362	0.878241	0.885621
LC_R1_Caudal	race_3catWhite	0.399418	0.13352	2.99145	0.00367436	0.00853972
LC_R1_Caudal	educ_years	0.0484827	0.0204343	2.37262	0.0196216	0.0322547
LC_R1_Caudal	sexMale	0.301763	0.106348	2.83751	0.00562429	0.0114392
LC_R1_Caudal	scale(LC_R1_Caudal):yrs.from.mri	-0.000119152	0.00837879	-0.0142206	0.988667	0.988667
LC_R1_Caudal	scale(LC_R1_Caudal):Age.c70	0.00126952	0.0024072	0.527386	0.599119	0.932803
LC_R1_Caudal	yrs.from.mri:Age.c70	-0.000936668	0.000395319	-2.3694	0.0187356	0.031226
LC_R1_Caudal	scale(LC_R1_Caudal):yrs.from.mri:Age.c70	0.000134423	0.000551244	0.243853	0.807574	0.881531
LC_R2	(Intercept)	-1.46545	0.354241	-4.13687	7.59682e-05	0.000284881
LC_R2	scale(LC_R2)	0.0327442	0.0681621	0.480388	0.632182	0.790228
LC_R2	yrs.from.mri	-0.0190431	0.00692128	-2.75138	0.00646156	0.0126471
LC_R2	Age.c70	-0.0193827	0.00264581	-7.32583	7.33065e-11	1.46613e-09
LC_R2	race_3catOther	-0.000496668	0.196584	-0.00252649	0.99799	0.99799
LC_R2	race_3catWhite	0.427529	0.131157	3.25967	0.00163604	0.00426792
LC_R2	educ_years	0.0458428	0.0200949	2.28131	0.0247043	0.040061
LC_R2	sexMale	0.30219	0.105617	2.8612	0.00522564	0.0105534
LC_R2	scale(LC_R2):yrs.from.mri	0.00168202	0.00678461	0.247917	0.804448	0.861909
LC_R2	scale(LC_R2):Age.c70	-0.000222305	0.00260701	-0.0852719	0.932233	0.938189
LC_R2	yrs.from.mri:Age.c70	-0.000943435	0.000406078	-2.32329	0.0210957	0.0361641
LC_R2	scale(LC_R2):yrs.from.mri:Age.c70	0.000134973	0.000438522	0.30779	0.758538	0.943984
LC_R2_Rostral	(Intercept)	-1.46485	0.356186	-4.1126	8.28644e-05	0.000301325
LC_R2_Rostral	scale(LC_R2_Rostral)	0.0141634	0.0665526	0.212815	0.831958	0.891384
LC_R2_Rostral	yrs.from.mri	-0.0188921	0.00687589	-2.74758	0.00653432	0.0126471
LC_R2_Rostral	Age.c70	-0.0195868	0.00266884	-7.33908	6.95001e-11	1.46613e-09
LC_R2_Rostral	race_3catOther	0.0069349	0.196897	0.0352209	0.97198	0.980148
LC_R2_Rostral	race_3catWhite	0.429208	0.13164	3.26046	0.00163058	0.00426792
LC_R2_Rostral	educ_years	0.0452467	0.0201633	2.24401	0.0270839	0.0433342
LC_R2_Rostral	sexMale	0.306719	0.106363	2.88369	0.00488684	0.0102073
LC_R2_Rostral	scale(LC_R2_Rostral):yrs.from.mri	0.00259033	0.00684534	0.378407	0.705531	0.814074
LC_R2_Rostral	scale(LC_R2_Rostral):Age.c70	-0.000710224	0.00268121	-0.26489	0.791676	0.938189
LC_R2_Rostral	yrs.from.mri:Age.c70	-0.000991001	0.000411095	-2.41064	0.0167568	0.0309356
LC_R2_Rostral	scale(LC_R2_Rostral):yrs.from.mri:Age.c70	0.000249618	0.000451887	0.55239	0.581263	0.912817
LC_R2_Caudal	(Intercept)	-1.5024	0.3519	-4.26941	4.6617e-05	0.000180453
LC_R2_Caudal	scale(LC_R2_Caudal)	0.0755528	0.0696225	1.08518	0.280985	0.383162
LC_R2_Caudal	yrs.from.mri	-0.0195009	0.00686065	-2.84243	0.00493354	0.0102073
LC_R2_Caudal	Age.c70	-0.0194101	0.00257616	-7.53454	2.52782e-11	7.58345e-10
LC_R2_Caudal	race_3catOther	-0.0226865	0.195268	-0.116181	0.907762	0.931038
LC_R2_Caudal	race_3catWhite	0.421856	0.129952	3.24626	0.00170733	0.00435915
LC_R2_Caudal	educ_years	0.0483667	0.0200426	2.41319	0.0176893	0.0321624
LC_R2_Caudal	sexMale	0.309079	0.104939	2.94533	0.0040979	0.00910644
LC_R2_Caudal	scale(LC_R2_Caudal):yrs.from.mri	0.000211364	0.00692275	0.0305318	0.975671	0.975671
LC_R2_Caudal	scale(LC_R2_Caudal):Age.c70	0.00104722	0.00252353	0.414984	0.679156	0.938189
LC_R2_Caudal	yrs.from.mri:Age.c70	-0.000973209	0.000411008	-2.36786	0.0187976	0.0326914
LC_R2_Caudal	scale(LC_R2_Caudal):yrs.from.mri:Age.c70	-2.83857e-05	0.00040354	-0.0703417	0.943984	0.943984
LC_MWF	(Intercept)	-1.46939	0.351782	-4.177	6.66824e-05	0.000250059
LC_MWF	scale(LC_MWF)	-0.06187	0.0626423	-0.98767	0.326227	0.815568
LC_MWF	yrs.from.mri	-0.0198129	0.00658341	-3.00952	0.00295339	0.00646182
LC_MWF	Age.c70	-0.0203603	0.00255742	-7.96124	4.55951e-12	1.09428e-10
LC_MWF	race_3catOther	6.90287e-05	0.193256	0.000357189	0.999716	0.999716
LC_MWF	race_3catWhite	0.420698	0.129584	3.24653	0.00171484	0.00454425
LC_MWF	educ_years	0.0444886	0.0199876	2.22581	0.028371	0.041429
LC_MWF	sexMale	0.326915	0.107185	3.05001	0.00300007	0.00646182
LC_MWF	scale(LC_MWF):yrs.from.mri	0.00417045	0.00601998	0.692769	0.489257	0.564527
LC_MWF	scale(LC_MWF):Age.c70	-0.00224217	0.00262585	-0.853884	0.395342	0.764975
LC_MWF	yrs.from.mri:Age.c70	-0.000961129	0.000388733	-2.47247	0.0142145	0.0243677
LC_MWF	scale(LC_MWF):yrs.from.mri:Age.c70	1.8179e-05	0.000453103	0.0401211	0.968033	0.968033
LC_MWF_Rostral	(Intercept)	-1.46352	0.35388	-4.13564	7.70938e-05	0.000280341
LC_MWF_Rostral	scale(LC_MWF_Rostral)	-0.036913	0.0666241	-0.554049	0.580956	0.837605
LC_MWF_Rostral	yrs.from.mri	-0.0196746	0.00657653	-2.99163	0.00312321	0.00646182
LC_MWF_Rostral	Age.c70	-0.0202871	0.00260164	-7.79781	9.81892e-12	1.96378e-10
LC_MWF_Rostral	race_3catOther	0.00643182	0.19492	0.0329973	0.973748	0.981931
LC_MWF_Rostral	race_3catWhite	0.427701	0.130857	3.26845	0.00159108	0.00433931
LC_MWF_Rostral	educ_years	0.0443458	0.0201041	2.20581	0.0297674	0.0420246
LC_MWF_Rostral	sexMale	0.319004	0.108423	2.94223	0.00411276	0.00796017
LC_MWF_Rostral	scale(LC_MWF_Rostral):yrs.from.mri	0.00578341	0.00562919	1.0274	0.30553	0.385051
LC_MWF_Rostral	scale(LC_MWF_Rostral):Age.c70	-0.000825157	0.00270453	-0.305102	0.760955	0.804159
LC_MWF_Rostral	yrs.from.mri:Age.c70	-0.000995718	0.000394305	-2.52525	0.0122958	0.0216984
LC_MWF_Rostral	scale(LC_MWF_Rostral):yrs.from.mri:Age.c70	8.12427e-05	0.000394862	0.20575	0.837187	0.968033
LC_MWF_Caudal	(Intercept)	-1.46246	0.349135	-4.1888	6.40307e-05	0.000247861
LC_MWF_Caudal	scale(LC_MWF_Caudal)	-0.0748844	0.0604496	-1.23879	0.218987	0.815568
LC_MWF_Caudal	yrs.from.mri	-0.0197949	0.00660981	-2.99478	0.00309423	0.00646182
LC_MWF_Caudal	Age.c70	-0.0203438	0.00252336	-8.06218	2.69746e-12	8.09237e-11
LC_MWF_Caudal	race_3catOther	-0.00908378	0.191802	-0.0473602	0.962331	0.978642
LC_MWF_Caudal	race_3catWhite	0.413404	0.128272	3.22287	0.00185557	0.00454425
LC_MWF_Caudal	educ_years	0.0447361	0.0199021	2.24781	0.0268949	0.0408231
LC_MWF_Caudal	sexMale	0.322847	0.105242	3.06766	0.00286298	0.00646182
LC_MWF_Caudal	scale(LC_MWF_Caudal):yrs.from.mri	-0.000809211	0.00706047	-0.114611	0.908859	0.908859
LC_MWF_Caudal	scale(LC_MWF_Caudal):Age.c70	-0.00333743	0.00245185	-1.36119	0.176717	0.764975
LC_MWF_Caudal	yrs.from.mri:Age.c70	-0.000932236	0.000392466	-2.37533	0.0184438	0.0299088
LC_MWF_Caudal	scale(LC_MWF_Caudal):yrs.from.mri:Age.c70	0.000151623	0.000520648	0.291219	0.771146	0.968033

## Sheet: Longitudinal_Fluency
MRI	Term	Estimate	Std_Error	T_Value	P_Value	P_Value_FDR
LC_R1	(Intercept)	-1.9374	0.429064	-4.51541	1.69946e-05	7.28342e-05
LC_R1	scale(LC_R1)	0.107498	0.0793875	1.35409	0.178715	0.554972
LC_R1	yrs.from.mri	-0.016769	0.00521948	-3.21277	0.00154676	0.0045271
LC_R1	Age.c70	-0.0169277	0.00303219	-5.58268	1.9283e-07	1.36116e-06
LC_R1	race_3catOther	-0.726996	0.240721	-3.02007	0.00318889	0.00797223
LC_R1	race_3catWhite	-0.0887472	0.163356	-0.543276	0.588184	0.65308
LC_R1	educ_years	0.111225	0.0243353	4.57051	1.34198e-05	6.19378e-05
LC_R1	sexMale	0.169659	0.128486	1.32045	0.189671	0.242133
LC_R1	scale(LC_R1):yrs.from.mri	0.0224295	0.00644402	3.48067	0.000616292	0.00462219
LC_R1	scale(LC_R1):Age.c70	0.000657042	0.00292926	0.224303	0.822959	0.949568
LC_R1	yrs.from.mri:Age.c70	9.73476e-05	0.000308633	0.315415	0.752789	0.799422
LC_R1	scale(LC_R1):yrs.from.mri:Age.c70	-0.00045235	0.000430548	-1.05064	0.294694	0.879825
LC_R1_Rostral	(Intercept)	-1.9496	0.429061	-4.54388	1.51846e-05	6.74873e-05
LC_R1_Rostral	scale(LC_R1_Rostral)	0.106113	0.0800406	1.32574	0.187887	0.554972
LC_R1_Rostral	yrs.from.mri	-0.0165106	0.0053202	-3.10338	0.00220769	0.00630769
LC_R1_Rostral	Age.c70	-0.0170679	0.00302796	-5.63677	1.51821e-07	1.13865e-06
LC_R1_Rostral	race_3catOther	-0.73405	0.24252	-3.02676	0.00312275	0.00797223
LC_R1_Rostral	race_3catWhite	-0.0877043	0.163642	-0.535952	0.593214	0.65308
LC_R1_Rostral	educ_years	0.111748	0.0243225	4.59441	1.21935e-05	5.85286e-05
LC_R1_Rostral	sexMale	0.174457	0.128441	1.35827	0.177403	0.228907
LC_R1_Rostral	scale(LC_R1_Rostral):yrs.from.mri	0.0197586	0.00590771	3.34454	0.000989347	0.00494674
LC_R1_Rostral	scale(LC_R1_Rostral):Age.c70	0.000351782	0.00303159	0.116039	0.907845	0.957958
LC_R1_Rostral	yrs.from.mri:Age.c70	4.80012e-06	0.000311991	0.0153854	0.987741	0.987741
LC_R1_Rostral	scale(LC_R1_Rostral):yrs.from.mri:Age.c70	-0.00028995	0.000388375	-0.746572	0.456208	0.879825
LC_R1_Caudal	(Intercept)	-1.91699	0.429135	-4.4671	2.04669e-05	8.18677e-05
LC_R1_Caudal	scale(LC_R1_Caudal)	0.0753824	0.0804387	0.93714	0.350934	0.554972
LC_R1_Caudal	yrs.from.mri	-0.0181215	0.00519709	-3.48686	0.000608794	0.00187404
LC_R1_Caudal	Age.c70	-0.0168926	0.00305033	-5.53797	2.33313e-07	1.55542e-06
LC_R1_Caudal	race_3catOther	-0.694619	0.239469	-2.90066	0.00455613	0.00976313
LC_R1_Caudal	race_3catWhite	-0.0759405	0.164341	-0.462091	0.645047	0.691122
LC_R1_Caudal	educ_years	0.109365	0.0243906	4.48389	1.88446e-05	7.79776e-05
LC_R1_Caudal	sexMale	0.165432	0.12847	1.28771	0.200781	0.253618
LC_R1_Caudal	scale(LC_R1_Caudal):yrs.from.mri	0.0249453	0.00664992	3.75122	0.000231458	0.00347187
LC_R1_Caudal	scale(LC_R1_Caudal):Age.c70	0.000150182	0.00284205	0.0528427	0.957958	0.957958
LC_R1_Caudal	yrs.from.mri:Age.c70	0.000259537	0.000311094	0.834273	0.405168	0.47976
LC_R1_Caudal	scale(LC_R1_Caudal):yrs.from.mri:Age.c70	-0.000711433	0.000439665	-1.61813	0.107214	0.879825
LC_R2	(Intercept)	-1.89326	0.414487	-4.56771	1.37227e-05	6.09897e-05
LC_R2	scale(LC_R2)	0.144946	0.0812838	1.7832	0.0776361	0.232908
LC_R2	yrs.from.mri	-0.0197088	0.00552249	-3.56883	0.000452837	0.00132538
LC_R2	Age.c70	-0.0150379	0.00308823	-4.86942	4.04528e-06	2.20652e-05
LC_R2	race_3catOther	-0.688855	0.231965	-2.96965	0.00371904	0.00842046
LC_R2	race_3catWhite	-0.0424978	0.157405	-0.26999	0.787748	0.836546
LC_R2	educ_years	0.107456	0.02336	4.59999	1.19275e-05	5.50498e-05
LC_R2	sexMale	0.14646	0.12375	1.18352	0.239361	0.296117
LC_R2	scale(LC_R2):yrs.from.mri	0.0157867	0.00550139	2.86959	0.00457013	0.034276
LC_R2	scale(LC_R2):Age.c70	-0.000255558	0.00306672	-0.0833326	0.933753	0.938189
LC_R2	yrs.from.mri:Age.c70	0.000353482	0.000325262	1.08676	0.278475	0.34099
LC_R2	scale(LC_R2):yrs.from.mri:Age.c70	0.000195076	0.00035941	0.542769	0.587898	0.912817
LC_R2_Rostral	(Intercept)	-1.87309	0.415209	-4.51121	1.71143e-05	7.08179e-05
LC_R2_Rostral	scale(LC_R2_Rostral)	0.128615	0.0786473	1.63533	0.105114	0.25467
LC_R2_Rostral	yrs.from.mri	-0.0193576	0.00548604	-3.52851	0.000522632	0.00149324
LC_R2_Rostral	Age.c70	-0.0151382	0.00310809	-4.87057	4.02842e-06	2.20652e-05
LC_R2_Rostral	race_3catOther	-0.674317	0.231556	-2.91211	0.00441211	0.00945453
LC_R2_Rostral	race_3catWhite	-0.0308522	0.157371	-0.196048	0.844987	0.88946
LC_R2_Rostral	educ_years	0.105051	0.0233506	4.49885	1.77672e-05	7.10688e-05
LC_R2_Rostral	sexMale	0.152921	0.124122	1.23202	0.220771	0.275964
LC_R2_Rostral	scale(LC_R2_Rostral):yrs.from.mri	0.0150599	0.00552444	2.72606	0.00700934	0.0350467
LC_R2_Rostral	scale(LC_R2_Rostral):Age.c70	-0.001283	0.0031256	-0.410481	0.682311	0.938189
LC_R2_Rostral	yrs.from.mri:Age.c70	0.000168611	0.000329619	0.511532	0.609551	0.683608
LC_R2_Rostral	scale(LC_R2_Rostral):yrs.from.mri:Age.c70	0.000442365	0.000367987	1.20212	0.230763	0.766816
LC_R2_Caudal	(Intercept)	-1.94157	0.416959	-4.65649	9.64557e-06	4.62987e-05
LC_R2_Caudal	scale(LC_R2_Caudal)	0.158187	0.0843195	1.87604	0.0636507	0.232908
LC_R2_Caudal	yrs.from.mri	-0.0203171	0.00550004	-3.69399	0.000288381	0.000910677
LC_R2_Caudal	Age.c70	-0.0156835	0.0030318	-5.17298	1.12369e-06	7.09697e-06
LC_R2_Caudal	race_3catOther	-0.722816	0.233093	-3.10098	0.0024945	0.00610899
LC_R2_Caudal	race_3catWhite	-0.0694537	0.157878	-0.43992	0.660983	0.721072
LC_R2_Caudal	educ_years	0.111436	0.0235937	4.72312	7.27081e-06	3.79346e-05
LC_R2_Caudal	sexMale	0.15438	0.124461	1.24039	0.217686	0.275964
LC_R2_Caudal	scale(LC_R2_Caudal):yrs.from.mri	0.0169624	0.00569321	2.9794	0.00325092	0.034276
LC_R2_Caudal	scale(LC_R2_Caudal):Age.c70	0.0014066	0.00302065	0.465661	0.642475	0.938189
LC_R2_Caudal	yrs.from.mri:Age.c70	0.000479007	0.000330749	1.44825	0.149163	0.194561
LC_R2_Caudal	scale(LC_R2_Caudal):yrs.from.mri:Age.c70	-0.00023353	0.000335474	-0.69612	0.487154	0.912817
LC_MWF	(Intercept)	-1.92577	0.42604	-4.52016	1.6584e-05	7.10744e-05
LC_MWF	scale(LC_MWF)	0.0529832	0.0775321	0.683371	0.495994	0.826657
LC_MWF	yrs.from.mri	-0.0209128	0.00530885	-3.93923	0.000114871	0.000405427
LC_MWF	Age.c70	-0.016938	0.00309426	-5.47401	3.17457e-07	2.24087e-06
LC_MWF	race_3catOther	-0.707104	0.235692	-3.00012	0.00339078	0.0068965
LC_MWF	race_3catWhite	-0.0631049	0.160921	-0.392149	0.695814	0.745515
LC_MWF	educ_years	0.108562	0.0240227	4.51916	1.64187e-05	7.10744e-05
LC_MWF	sexMale	0.179388	0.13015	1.37832	0.171118	0.223198
LC_MWF	scale(LC_MWF):yrs.from.mri	0.0138989	0.00495276	2.8063	0.00553182	0.0414886
LC_MWF	scale(LC_MWF):Age.c70	-0.00176417	0.00315622	-0.558949	0.577406	0.764975
LC_MWF	yrs.from.mri:Age.c70	0.000167683	0.000315255	0.531897	0.595408	0.674046
LC_MWF	scale(LC_MWF):yrs.from.mri:Age.c70	-0.00035018	0.000376912	-0.929075	0.353977	0.91338
LC_MWF_Rostral	(Intercept)	-1.92354	0.424516	-4.53114	1.58416e-05	7.10744e-05
LC_MWF_Rostral	scale(LC_MWF_Rostral)	0.0848888	0.0809131	1.04914	0.296635	0.815568
LC_MWF_Rostral	yrs.from.mri	-0.0207818	0.00531092	-3.91304	0.000126907	0.00043511
LC_MWF_Rostral	Age.c70	-0.0165182	0.00312358	-5.28822	7.08974e-07	4.7265e-06
LC_MWF_Rostral	race_3catOther	-0.699978	0.235399	-2.97358	0.00366983	0.00732592
LC_MWF_Rostral	race_3catWhite	-0.0556198	0.160692	-0.346127	0.729998	0.768419
LC_MWF_Rostral	educ_years	0.108681	0.0239369	4.54031	1.50725e-05	7.10744e-05
LC_MWF_Rostral	sexMale	0.172902	0.130164	1.32833	0.187009	0.238735
LC_MWF_Rostral	scale(LC_MWF_Rostral):yrs.from.mri	0.013733	0.00459282	2.99009	0.00316563	0.0414886
LC_MWF_Rostral	scale(LC_MWF_Rostral):Age.c70	-0.000798985	0.00321392	-0.248601	0.804159	0.804159
LC_MWF_Rostral	yrs.from.mri:Age.c70	0.000143066	0.000320905	0.445819	0.656223	0.714631
LC_MWF_Rostral	scale(LC_MWF_Rostral):yrs.from.mri:Age.c70	-0.000152396	0.000326243	-0.467123	0.640934	0.961401
LC_MWF_Caudal	(Intercept)	-1.87272	0.426019	-4.39587	2.68968e-05	0.000107587
LC_MWF_Caudal	scale(LC_MWF_Caudal)	0.00286741	0.0753843	0.0380373	0.969735	0.969735
LC_MWF_Caudal	yrs.from.mri	-0.0207874	0.00535538	-3.88159	0.000143271	0.00047757
LC_MWF_Caudal	Age.c70	-0.0172342	0.0030665	-5.62016	1.64823e-07	1.23617e-06
LC_MWF_Caudal	race_3catOther	-0.729586	0.23583	-3.0937	0.00255021	0.00609637
LC_MWF_Caudal	race_3catWhite	-0.0813523	0.160828	-0.505835	0.61413	0.688744
LC_MWF_Caudal	educ_years	0.106477	0.0241104	4.41625	2.45507e-05	0.000101589
LC_MWF_Caudal	sexMale	0.166002	0.129026	1.28658	0.201164	0.254101
LC_MWF_Caudal	scale(LC_MWF_Caudal):yrs.from.mri	0.0125218	0.00591654	2.1164	0.0355495	0.17747
LC_MWF_Caudal	scale(LC_MWF_Caudal):Age.c70	-0.00183672	0.00296388	-0.619699	0.536815	0.764975
LC_MWF_Caudal	yrs.from.mri:Age.c70	0.000148034	0.00031939	0.463491	0.643535	0.71291
LC_MWF_Caudal	scale(LC_MWF_Caudal):yrs.from.mri:Age.c70	-0.000346053	0.000439195	-0.787927	0.431645	0.91338

## Sheet: Longitudinal_ExecFun
MRI	Term	Estimate	Std_Error	T_Value	P_Value	P_Value_FDR
LC_R1	(Intercept)	-2.08615	0.40392	-5.16477	1.24013e-06	7.44079e-06
LC_R1	scale(LC_R1)	0.0671142	0.07452	0.900621	0.369981	0.554972
LC_R1	yrs.from.mri	-0.0122348	0.00659575	-1.85495	0.0651603	0.0878566
LC_R1	Age.c70	-0.0208307	0.00287712	-7.24012	9.08652e-11	9.91256e-10
LC_R1	race_3catOther	0.226795	0.226031	1.00338	0.318095	0.389504
LC_R1	race_3catWhite	0.432426	0.152085	2.84331	0.00551198	0.0114041
LC_R1	educ_years	0.0847081	0.0230386	3.67679	0.000377733	0.00129508
LC_R1	sexMale	0.277074	0.120727	2.29505	0.0238932	0.0351498
LC_R1	scale(LC_R1):yrs.from.mri	0.0115318	0.00804661	1.43313	0.153395	0.328705
LC_R1	scale(LC_R1):Age.c70	0.00135062	0.00280521	0.481471	0.631201	0.932803
LC_R1	yrs.from.mri:Age.c70	-0.000572165	0.000389592	-1.46863	0.143544	0.187232
LC_R1	scale(LC_R1):yrs.from.mri:Age.c70	-0.000282793	0.000536012	-0.527586	0.59836	0.879825
LC_R1_Rostral	(Intercept)	-2.06951	0.404182	-5.12024	1.49628e-06	8.55017e-06
LC_R1_Rostral	scale(LC_R1_Rostral)	0.0526918	0.0751945	0.70074	0.485105	0.581172
LC_R1_Rostral	yrs.from.mri	-0.0118465	0.00670062	-1.76796	0.0786782	0.104904
LC_R1_Rostral	Age.c70	-0.0209004	0.00287427	-7.27155	7.84803e-11	9.41763e-10
LC_R1_Rostral	race_3catOther	0.225714	0.227978	0.990069	0.324516	0.393352
LC_R1_Rostral	race_3catWhite	0.435955	0.152536	2.85804	0.00527976	0.0111153
LC_R1_Rostral	educ_years	0.0836519	0.0230423	3.63036	0.000443264	0.00147755
LC_R1_Rostral	sexMale	0.27527	0.120762	2.27945	0.0248385	0.0359111
LC_R1_Rostral	scale(LC_R1_Rostral):yrs.from.mri	0.0106311	0.00732801	1.45075	0.148453	0.328705
LC_R1_Rostral	scale(LC_R1_Rostral):Age.c70	0.00123287	0.00290095	0.424989	0.671737	0.932803
LC_R1_Rostral	yrs.from.mri:Age.c70	-0.000627942	0.000392532	-1.59972	0.111276	0.146738
LC_R1_Rostral	scale(LC_R1_Rostral):yrs.from.mri:Age.c70	-0.000271543	0.000479741	-0.56602	0.57201	0.879825
LC_R1_Caudal	(Intercept)	-2.11098	0.402284	-5.2475	8.70329e-07	5.49681e-06
LC_R1_Caudal	scale(LC_R1_Caudal)	0.087131	0.0748566	1.16397	0.247327	0.554972
LC_R1_Caudal	yrs.from.mri	-0.0126024	0.00654976	-1.92409	0.0558526	0.0770381
LC_R1_Caudal	Age.c70	-0.0207328	0.00288388	-7.18918	1.15301e-10	1.15301e-09
LC_R1_Caudal	race_3catOther	0.23845	0.223684	1.06601	0.288999	0.357524
LC_R1_Caudal	race_3catWhite	0.425244	0.152302	2.79212	0.00638234	0.0121568
LC_R1_Caudal	educ_years	0.0862298	0.022982	3.75206	0.000290597	0.00102564
LC_R1_Caudal	sexMale	0.279656	0.120221	2.32619	0.0220968	0.033995
LC_R1_Caudal	scale(LC_R1_Caudal):yrs.from.mri	0.0125081	0.00833077	1.50143	0.134831	0.328705
LC_R1_Caudal	scale(LC_R1_Caudal):Age.c70	0.00148887	0.00270748	0.549909	0.583577	0.932803
LC_R1_Caudal	yrs.from.mri:Age.c70	-0.000448442	0.000391088	-1.14665	0.252937	0.316171
LC_R1_Caudal	scale(LC_R1_Caudal):yrs.from.mri:Age.c70	-0.000213299	0.000549988	-0.387826	0.698552	0.879825
LC_R2	(Intercept)	-2.0863	0.398542	-5.23483	8.97567e-07	5.98378e-06
LC_R2	scale(LC_R2)	0.00745072	0.0774998	0.0961386	0.923612	0.923612
LC_R2	yrs.from.mri	-0.014134	0.00681439	-2.07414	0.0393886	0.0602968
LC_R2	Age.c70	-0.0207774	0.00297298	-6.98876	2.98541e-10	3.98054e-09
LC_R2	race_3catOther	0.273226	0.22133	1.23448	0.219964	0.275964
LC_R2	race_3catWhite	0.454323	0.149078	3.04755	0.00303118	0.00713219
LC_R2	educ_years	0.0830007	0.0225484	3.681	0.000371978	0.00111593
LC_R2	sexMale	0.274494	0.118842	2.30974	0.0229941	0.0384553
LC_R2	scale(LC_R2):yrs.from.mri	0.0130291	0.00670363	1.94358	0.0534045	0.133511
LC_R2	scale(LC_R2):Age.c70	-0.000811892	0.00294807	-0.275398	0.783589	0.938189
LC_R2	yrs.from.mri:Age.c70	-0.000356871	0.000401334	-0.889212	0.374957	0.445493
LC_R2	scale(LC_R2):yrs.from.mri:Age.c70	6.37748e-05	0.000434092	0.146916	0.883345	0.943984
LC_R2_Rostral	(Intercept)	-2.12371	0.39897	-5.32297	6.14677e-07	4.61008e-06
LC_R2_Rostral	scale(LC_R2_Rostral)	-0.0303124	0.0752536	-0.402803	0.687965	0.793806
LC_R2_Rostral	yrs.from.mri	-0.0150722	0.00681383	-2.21201	0.0281317	0.0444185
LC_R2_Rostral	Age.c70	-0.021311	0.00298606	-7.13682	1.48554e-10	2.22831e-09
LC_R2_Rostral	race_3catOther	0.279622	0.220699	1.26699	0.208157	0.26859
LC_R2_Rostral	race_3catWhite	0.455404	0.148857	3.05934	0.00292826	0.00702784
LC_R2_Rostral	educ_years	0.0839615	0.0225285	3.7269	0.000316899	0.000975074
LC_R2_Rostral	sexMale	0.285333	0.11909	2.39595	0.0184643	0.032584
LC_R2_Rostral	scale(LC_R2_Rostral):yrs.from.mri	0.012285	0.0068078	1.80454	0.072738	0.136384
LC_R2_Rostral	scale(LC_R2_Rostral):Age.c70	-0.00199756	0.00301666	-0.662176	0.509366	0.938189
LC_R2_Rostral	yrs.from.mri:Age.c70	-0.000432411	0.000408759	-1.05786	0.291379	0.349655
LC_R2_Rostral	scale(LC_R2_Rostral):yrs.from.mri:Age.c70	-4.93341e-05	0.000449364	-0.109786	0.912689	0.943984
LC_R2_Caudal	(Intercept)	-2.08247	0.396709	-5.24938	8.52093e-07	5.98378e-06
LC_R2_Caudal	scale(LC_R2_Caudal)	0.112604	0.0792308	1.42122	0.158631	0.264385
LC_R2_Caudal	yrs.from.mri	-0.0120106	0.00669624	-1.79364	0.0744587	0.10637
LC_R2_Caudal	Age.c70	-0.0198838	0.00289861	-6.85978	5.34292e-10	5.37043e-09
LC_R2_Caudal	race_3catOther	0.237854	0.220297	1.07969	0.282915	0.342927
LC_R2_Caudal	race_3catWhite	0.441625	0.148143	2.98108	0.00369606	0.00842046
LC_R2_Caudal	educ_years	0.0849084	0.0225312	3.76849	0.000274752	0.000891089
LC_R2_Caudal	sexMale	0.273403	0.118428	2.30859	0.0230732	0.0384553
LC_R2_Caudal	scale(LC_R2_Caudal):yrs.from.mri	0.0133569	0.00680456	1.96293	0.0510412	0.133511
LC_R2_Caudal	scale(LC_R2_Caudal):Age.c70	0.0023413	0.00285744	0.81937	0.414612	0.938189
LC_R2_Caudal	yrs.from.mri:Age.c70	-0.000178553	0.000403133	-0.442915	0.658317	0.721072
LC_R2_Caudal	scale(LC_R2_Caudal):yrs.from.mri:Age.c70	0.0002043	0.000398295	0.512936	0.608545	0.912817
LC_MWF	(Intercept)	-2.06989	0.395874	-5.22867	9.53535e-07	6.02232e-06
LC_MWF	scale(LC_MWF)	-0.0545797	0.0712794	-0.765714	0.445817	0.826657
LC_MWF	yrs.from.mri	-0.0143504	0.00653723	-2.19519	0.0293673	0.0419532
LC_MWF	Age.c70	-0.0215124	0.00288007	-7.4694	3.50677e-11	4.6757e-10
LC_MWF	race_3catOther	0.2555	0.21747	1.17488	0.242917	0.297449
LC_MWF	race_3catWhite	0.44904	0.147203	3.05048	0.00301973	0.00646182
LC_MWF	educ_years	0.0807832	0.0224302	3.60153	0.000492212	0.00141663
LC_MWF	sexMale	0.299866	0.120596	2.48654	0.014607	0.0246878
LC_MWF	scale(LC_MWF):yrs.from.mri	0.00952836	0.00600803	1.58594	0.114418	0.209588
LC_MWF	scale(LC_MWF):Age.c70	-0.0024613	0.00295794	-0.832101	0.407334	0.764975
LC_MWF	yrs.from.mri:Age.c70	-0.00053693	0.000387603	-1.38526	0.167546	0.220939
LC_MWF	scale(LC_MWF):yrs.from.mri:Age.c70	-0.000272691	0.000453181	-0.601727	0.548028	0.91338
LC_MWF_Rostral	(Intercept)	-2.06498	0.396754	-5.20469	1.0482e-06	6.28923e-06
LC_MWF_Rostral	scale(LC_MWF_Rostral)	-0.0290866	0.0751148	-0.387228	0.699449	0.858438
LC_MWF_Rostral	yrs.from.mri	-0.0144222	0.0065406	-2.20502	0.0286551	0.041429
LC_MWF_Rostral	Age.c70	-0.0213675	0.00291958	-7.31868	7.30935e-11	7.97384e-10
LC_MWF_Rostral	race_3catOther	0.259412	0.218487	1.18731	0.237982	0.294411
LC_MWF_Rostral	race_3catWhite	0.453339	0.147992	3.06327	0.00289826	0.00646182
LC_MWF_Rostral	educ_years	0.0810103	0.0224802	3.60363	0.000488064	0.00141663
LC_MWF_Rostral	sexMale	0.289074	0.121424	2.3807	0.0192037	0.0303216
LC_MWF_Rostral	scale(LC_MWF_Rostral):yrs.from.mri	0.0101481	0.00560244	1.81137	0.0717244	0.17747
LC_MWF_Rostral	scale(LC_MWF_Rostral):Age.c70	-0.000815329	0.00303241	-0.268872	0.788578	0.804159
LC_MWF_Rostral	yrs.from.mri:Age.c70	-0.000521735	0.000393842	-1.32473	0.186788	0.238735
LC_MWF_Rostral	scale(LC_MWF_Rostral):yrs.from.mri:Age.c70	-0.000299019	0.000394413	-0.758138	0.449277	0.91338
LC_MWF_Caudal	(Intercept)	-2.06135	0.397056	-5.1916	1.10331e-06	6.30464e-06
LC_MWF_Caudal	scale(LC_MWF_Caudal)	-0.0496363	0.0694617	-0.714585	0.476676	0.826657
LC_MWF_Caudal	yrs.from.mri	-0.0145266	0.00652835	-2.22515	0.0272556	0.0408231
LC_MWF_Caudal	Age.c70	-0.021469	0.00287077	-7.47848	3.0983e-11	4.6757e-10
LC_MWF_Caudal	race_3catOther	0.244415	0.218344	1.11941	0.265717	0.322082
LC_MWF_Caudal	race_3catWhite	0.439746	0.147576	2.97979	0.00372401	0.00732592
LC_MWF_Caudal	educ_years	0.0812245	0.0225705	3.5987	0.00049582	0.00141663
LC_MWF_Caudal	sexMale	0.294424	0.11988	2.456	0.015834	0.02639
LC_MWF_Caudal	scale(LC_MWF_Caudal):yrs.from.mri	0.00288439	0.00706609	0.408202	0.683556	0.732381
LC_MWF_Caudal	scale(LC_MWF_Caudal):Age.c70	-0.00303335	0.00278736	-1.08825	0.279087	0.764975
LC_MWF_Caudal	yrs.from.mri:Age.c70	-0.000473483	0.000389866	-1.21448	0.226038	0.282548
LC_MWF_Caudal	scale(LC_MWF_Caudal):yrs.from.mri:Age.c70	0.000437698	0.00052263	0.83749	0.403261	0.91338

## Sheet: Longitudinal_ps
MRI	Term	Estimate	Std_Error	T_Value	P_Value	P_Value_FDR
LC_R1	(Intercept)	-1.88827	0.38528	-4.90103	3.78301e-06	1.97374e-05
LC_R1	scale(LC_R1)	0.069547	0.0699309	0.994509	0.322576	0.554972
LC_R1	yrs.from.mri	-0.0513624	0.0077873	-6.59566	2.93308e-10	2.51407e-09
LC_R1	Age.c70	-0.0360096	0.00277509	-12.976	1.65441e-23	8.27731e-22
LC_R1	race_3catOther	0.664976	0.215545	3.0851	0.00261401	0.00681915
LC_R1	race_3catWhite	0.52691	0.148043	3.55918	0.000609062	0.00187404
LC_R1	educ_years	0.042949	0.0221078	1.94271	0.0548283	0.0770381
LC_R1	sexMale	0.0961699	0.115655	0.831522	0.407796	0.47976
LC_R1	scale(LC_R1):yrs.from.mri	0.00933994	0.00935074	0.998844	0.318859	0.597861
LC_R1	scale(LC_R1):Age.c70	-0.00194467	0.00270074	-0.720049	0.47308	0.932803
LC_R1	yrs.from.mri:Age.c70	-0.00104693	0.000459069	-2.28055	0.0234702	0.0351498
LC_R1	scale(LC_R1):yrs.from.mri:Age.c70	-0.000117457	0.000623884	-0.188267	0.85082	0.881531
LC_R1_Rostral	(Intercept)	-1.89652	0.385255	-4.92277	3.45597e-06	1.88507e-05
LC_R1_Rostral	scale(LC_R1_Rostral)	0.0558111	0.0708023	0.788267	0.432556	0.581172
LC_R1_Rostral	yrs.from.mri	-0.051738	0.00788576	-6.56093	3.56897e-10	2.85518e-09
LC_R1_Rostral	Age.c70	-0.0360869	0.0027713	-13.0216	1.31207e-23	8.27731e-22
LC_R1_Rostral	race_3catOther	0.676495	0.217265	3.11369	0.00238924	0.00637132
LC_R1_Rostral	race_3catWhite	0.537983	0.148429	3.62451	0.000488037	0.00158282
LC_R1_Rostral	educ_years	0.0427819	0.0220998	1.93585	0.0556668	0.0770381
LC_R1_Rostral	sexMale	0.0996561	0.115634	0.861826	0.39098	0.469175
LC_R1_Rostral	scale(LC_R1_Rostral):yrs.from.mri	0.00711674	0.00854489	0.832864	0.405754	0.608631
LC_R1_Rostral	scale(LC_R1_Rostral):Age.c70	-0.00248695	0.00279071	-0.891153	0.374904	0.932803
LC_R1_Rostral	yrs.from.mri:Age.c70	-0.00106825	0.000461508	-2.3147	0.0214902	0.0334913
LC_R1_Rostral	scale(LC_R1_Rostral):yrs.from.mri:Age.c70	8.36516e-05	0.000560732	0.149183	0.881531	0.881531
LC_R1_Caudal	(Intercept)	-1.86014	0.384833	-4.83362	4.9614e-06	2.4807e-05
LC_R1_Caudal	scale(LC_R1_Caudal)	0.069307	0.069856	0.99214	0.323714	0.554972
LC_R1_Caudal	yrs.from.mri	-0.0519661	0.00778567	-6.67459	1.8967e-10	1.7508e-09
LC_R1_Caudal	Age.c70	-0.0360157	0.00278675	-12.9239	2.06933e-23	8.27731e-22
LC_R1_Caudal	race_3catOther	0.669498	0.21371	3.13274	0.00226058	0.00630861
LC_R1_Caudal	race_3catWhite	0.524856	0.148588	3.5323	0.000666097	0.00199829
LC_R1_Caudal	educ_years	0.0416751	0.0220995	1.88579	0.0621927	0.0848083
LC_R1_Caudal	sexMale	0.0874372	0.115514	0.756939	0.450988	0.525422
LC_R1_Caudal	scale(LC_R1_Caudal):yrs.from.mri	0.0145448	0.00972476	1.49565	0.136033	0.328705
LC_R1_Caudal	scale(LC_R1_Caudal):Age.c70	-0.00123821	0.00260444	-0.475424	0.635447	0.932803
LC_R1_Caudal	yrs.from.mri:Age.c70	-0.00099003	0.000463159	-2.13756	0.0335899	0.0479856
LC_R1_Caudal	scale(LC_R1_Caudal):yrs.from.mri:Age.c70	-0.000531619	0.000640066	-0.83057	0.407009	0.879825
LC_R2	(Intercept)	-1.78503	0.381552	-4.67834	9.14795e-06	4.57398e-05
LC_R2	scale(LC_R2)	0.111386	0.0739891	1.50544	0.135824	0.25467
LC_R2	yrs.from.mri	-0.0520075	0.00802536	-6.48039	5.37043e-10	5.37043e-09
LC_R2	Age.c70	-0.03425	0.00289005	-11.851	4.26591e-21	1.91037e-19
LC_R2	race_3catOther	0.681868	0.210396	3.24088	0.00161522	0.00426792
LC_R2	race_3catWhite	0.560276	0.14567	3.8462	0.000231802	0.000817689
LC_R2	educ_years	0.0373822	0.0217172	1.72132	0.0882634	0.123158
LC_R2	sexMale	0.0565535	0.113969	0.496219	0.620873	0.689859
LC_R2	scale(LC_R2):yrs.from.mri	0.0146894	0.00788906	1.86199	0.0638836	0.136384
LC_R2	scale(LC_R2):Age.c70	-0.000222832	0.00286614	-0.0777461	0.938189	0.938189
LC_R2	yrs.from.mri:Age.c70	-0.000849286	0.000471133	-1.80265	0.0726859	0.105088
LC_R2	scale(LC_R2):yrs.from.mri:Age.c70	0.000193965	0.000510803	0.379726	0.70448	0.943984
LC_R2_Rostral	(Intercept)	-1.74715	0.384148	-4.5481	1.53444e-05	6.57615e-05
LC_R2_Rostral	scale(LC_R2_Rostral)	0.0970726	0.072155	1.34533	0.181926	0.272888
LC_R2_Rostral	yrs.from.mri	-0.0509266	0.00797423	-6.38639	9.09206e-10	8.39267e-09
LC_R2_Rostral	Age.c70	-0.0345914	0.00292113	-11.8418	4.77593e-21	1.91037e-19
LC_R2_Rostral	race_3catOther	0.677229	0.211117	3.20783	0.00179514	0.00448786
LC_R2_Rostral	race_3catWhite	0.561849	0.146384	3.83819	0.000238493	0.000817689
LC_R2_Rostral	educ_years	0.0351348	0.0218265	1.60973	0.110591	0.149111
LC_R2_Rostral	sexMale	0.0589171	0.114902	0.51276	0.609292	0.683608
LC_R2_Rostral	scale(LC_R2_Rostral):yrs.from.mri	0.0121171	0.00794925	1.5243	0.128841	0.214736
LC_R2_Rostral	scale(LC_R2_Rostral):Age.c70	0.000372627	0.00295119	0.126263	0.899775	0.938189
LC_R2_Rostral	yrs.from.mri:Age.c70	-0.00107963	0.000477072	-2.26303	0.0245118	0.040061
LC_R2_Rostral	scale(LC_R2_Rostral):yrs.from.mri:Age.c70	0.00059805	0.000526824	1.1352	0.257435	0.766816
LC_R2_Caudal	(Intercept)	-1.84841	0.377798	-4.89259	3.81729e-06	2.20652e-05
LC_R2_Caudal	scale(LC_R2_Caudal)	0.118283	0.0756599	1.56336	0.121575	0.25467
LC_R2_Caudal	yrs.from.mri	-0.0539699	0.00797281	-6.76924	1.06106e-10	1.81895e-09
LC_R2_Caudal	Age.c70	-0.0345536	0.00280353	-12.3251	2.78192e-22	3.3383e-20
LC_R2_Caudal	race_3catOther	0.677671	0.208421	3.25146	0.00155786	0.00426792
LC_R2_Caudal	race_3catWhite	0.550227	0.144077	3.81898	0.000253931	0.000846435
LC_R2_Caudal	educ_years	0.0409734	0.021591	1.8977	0.0605773	0.0895916
LC_R2_Caudal	sexMale	0.0594764	0.112951	0.526567	0.599707	0.683608
LC_R2_Caudal	scale(LC_R2_Caudal):yrs.from.mri	0.0189669	0.00806865	2.35069	0.019537	0.0732638
LC_R2_Caudal	scale(LC_R2_Caudal):Age.c70	-0.00120372	0.0027721	-0.434227	0.665097	0.938189
LC_R2_Caudal	yrs.from.mri:Age.c70	-0.00070271	0.000478376	-1.46895	0.143169	0.190892
LC_R2_Caudal	scale(LC_R2_Caudal):yrs.from.mri:Age.c70	-0.000481097	0.000469735	-1.02419	0.306726	0.766816
LC_MWF	(Intercept)	-1.82892	0.383746	-4.76597	6.47233e-06	3.53036e-05
LC_MWF	scale(LC_MWF)	0.0208407	0.0694995	0.299869	0.764998	0.858438
LC_MWF	yrs.from.mri	-0.0528443	0.00769877	-6.86399	6.32937e-11	7.59525e-10
LC_MWF	Age.c70	-0.0359566	0.00282131	-12.7447	7.96576e-23	4.77946e-21
LC_MWF	race_3catOther	0.671906	0.209883	3.20133	0.00182761	0.00454425
LC_MWF	race_3catWhite	0.549092	0.146056	3.75947	0.000312071	0.000985488
LC_MWF	educ_years	0.038204	0.0219087	1.74378	0.0842434	0.114877
LC_MWF	sexMale	0.09931	0.117181	0.847493	0.398832	0.478598
LC_MWF	scale(LC_MWF):yrs.from.mri	0.00937893	0.00706274	1.32794	0.185533	0.2783
LC_MWF	scale(LC_MWF):Age.c70	-0.00320946	0.00292514	-1.0972	0.275103	0.764975
LC_MWF	yrs.from.mri:Age.c70	-0.00104858	0.000455052	-2.30431	0.0220736	0.0344004
LC_MWF	scale(LC_MWF):yrs.from.mri:Age.c70	4.88215e-05	0.000531601	0.0918385	0.926902	0.968033
LC_MWF_Rostral	(Intercept)	-1.81181	0.385007	-4.7059	8.22625e-06	4.29195e-05
LC_MWF_Rostral	scale(LC_MWF_Rostral)	0.0368786	0.0729142	0.505781	0.614243	0.837605
LC_MWF_Rostral	yrs.from.mri	-0.0523645	0.00768085	-6.81755	8.28713e-11	7.99045e-10
LC_MWF_Rostral	Age.c70	-0.0357472	0.00286308	-12.4856	3.15346e-22	1.26138e-20
LC_MWF_Rostral	race_3catOther	0.678074	0.211389	3.20771	0.00178865	0.00454425
LC_MWF_Rostral	race_3catWhite	0.559176	0.146992	3.80414	0.000266155	0.000863205
LC_MWF_Rostral	educ_years	0.0373307	0.0219777	1.69857	0.092479	0.123763
LC_MWF_Rostral	sexMale	0.0884407	0.118173	0.748403	0.456021	0.536495
LC_MWF_Rostral	scale(LC_MWF_Rostral):yrs.from.mri	0.0101352	0.00659414	1.53701	0.125753	0.209588
LC_MWF_Rostral	scale(LC_MWF_Rostral):Age.c70	-0.00151798	0.00298349	-0.508795	0.61198	0.764975
LC_MWF_Rostral	yrs.from.mri:Age.c70	-0.00114718	0.000461005	-2.48843	0.0135164	0.0235067
LC_MWF_Rostral	scale(LC_MWF_Rostral):yrs.from.mri:Age.c70	0.000345072	0.000463556	0.744402	0.457378	0.91338
LC_MWF_Caudal	(Intercept)	-1.78976	0.382197	-4.68282	8.99131e-06	4.49565e-05
LC_MWF_Caudal	scale(LC_MWF_Caudal)	-0.0169913	0.0672766	-0.252559	0.801209	0.858438
LC_MWF_Caudal	yrs.from.mri	-0.0527542	0.00774711	-6.80953	8.65632e-11	7.99045e-10
LC_MWF_Caudal	Age.c70	-0.0362672	0.0027853	-13.0209	1.5485e-23	1.8582e-21
LC_MWF_Caudal	race_3catOther	0.644847	0.208729	3.0894	0.00259096	0.00609637
LC_MWF_Caudal	race_3catWhite	0.526873	0.144957	3.63469	0.000478556	0.00141663
LC_MWF_Caudal	educ_years	0.0371347	0.0218858	1.69675	0.0928223	0.123763
LC_MWF_Caudal	sexMale	0.0920588	0.115404	0.797708	0.427041	0.507376
LC_MWF_Caudal	scale(LC_MWF_Caudal):yrs.from.mri	0.00843557	0.00825849	1.02144	0.308041	0.385051
LC_MWF_Caudal	scale(LC_MWF_Caudal):Age.c70	-0.0042689	0.00272968	-1.56388	0.120899	0.764975
LC_MWF_Caudal	yrs.from.mri:Age.c70	-0.00105717	0.000460188	-2.29727	0.0224819	0.0345876
LC_MWF_Caudal	scale(LC_MWF_Caudal):yrs.from.mri:Age.c70	-0.000443442	0.000607308	-0.730176	0.46594	0.91338
